# Supplementary material for: RRAD, IL4I1, CDKN1A, and SERPINE1 genes are potentially co-regulated by NF-κB and p53 transcription factors in cells exposed to high doses of ionizing radiation
Source: BMC Genomics. 2018 Nov 12;19:813. doi: 10.1186/s12864-018-5211-y (PMC6233266; doi:10.1186/s12864-018-5211-y)
Supplement: Supplementary file 2 — Table S1. PCR primers; Table S2. Complete set of genes analyzed in the manuscript; Table S3 A GO terms associated with genes dependent on either p53 or NF-κB, which were used for clustering presented in Table S3 B; Table S3B. Clusters of GO terms associated with p53-dependent and NF-κB-dependent genes modulated by irradiation; Table S4 - Gene expression after 30 min incubation with TNFα cytokine; the influence of RELA and TP53 silencing. (XLSX 4530 kb) [file 12864_2018_5211_MOESM2_ESM.xlsx]

## Sheet: Table_S1
Table S1. PCR primers
Gene name	RT-qPCR analysis for gene expression				qPCR analysis for ChIP detected RelA (p65) binding				qPCR analysis for ChIP detected p53 binding
	reference sequence	5' product position from TSS	forward primer sequence	reverse primer sequence	reference sequence	5' product position from TSS	forward primer sequence	reverse primer sequence	reference sequence	5' product position from TSS	forward primer sequence	reverse primer sequence
IL4I1	NM_152899.1	421 bp	atgcgcatgcccagctctca	ttcgggcgagtggccctttt	NC_000019.10	-1011 bp	gcagattctctgcagcaagg	aaccgcatccctctttgattt	NC_000019.10	-1238 bp	cagggaccgaaagagcttgg	ggctggtcttgaactcctgacat
RRAD	NM_001128850.1	505 bp	aggcagcagggcacacctat	tcgaagctgcccttgtccgt	NC_000016.10	-41 bp	tccggactcggactttaggg	ggcgggtggaggcttaaatag	NC_000016.10	-2562 bp	cctctgctgtgttctaaggccca	tgcccggccatgtctatttttgc
NFKBIA	NM_020529.2	894 bp	agcacccggatacagcagca	tagggcagctcgtcctctgtga	NC_000014.9	798 bp	​attgcgcaaggccggggttt	​cctgccaggaacactcagctcat	NC_000014.9	4553 bp	cgtttgtggatcaggaaaggga	gcattctagaaaatgcagagtagtg
CDKN1A	NM_000389.4	293 bp	gacaccactggagggtgact	caggtccacatggtcttcct	NC_000006.12	111 bp	​tcagaggaggtgagagagcg	​cagaaacacctgtgaacgca	NC_000006.12	-2280 bp	aacatgcttgggcagcaggc	agccaccagcctcttctatgcca
SERPINE1	NM_000602.4	1229 bp	​ gcctcctcatccacagctgtca	​ccagggtcagggttccatcact	NC_000007.14	11942 bp	cagcccaccatgttctccactga	caccacccctgtggatcctgta	NC_000007.14	11942 bp	cagcccaccatgttctccactga	caccacccctgtggatcctgta
GAPDH	NM_002046.6	242 bp	ttccatggcaccgtcaaggc	tgcaaatgagccccagccttct	-	-	-	-	-	-	-	-
HNRNPK	NM_002140.4	936 bp	atgctgtcctcattccactgac	cgcgacggtcatcaaacatca	-	-	-	-	-	-	-	-
negative control locus	-	-		-	NC_000012.12	chr12: 6528255 (+)	atggttgccactggggatct	tgccaaagcctaggggaaga	NC_000012.12	chr12: 6528255 (+)	atggttgccactggggatct	tgccaaagcctaggggaaga

## Sheet: Table_S2
Table S2. Complete set of genes analyzed in the manuscript
	Actual TF binding by ChIP-Seq				Gene expression after irradiation vs. untreated control (wt cells)				Effect of RELA silencing on expression (siRELA vs. siCTR cells)				Effect of TP53 silencing on expression (siTP53 vs. siCTR cells)				Filters						Literature meta-analysis
Gene ID	RelA(p65) 10Gy_2h	RelA(p65) 10Gy_4h	p53 10Gy_2h	p53 10Gy_4h	4Gy [FC]	4Gy [p-value]	10Gy [FC]	10Gy [p-value]	IR_4Gy siRELA/siCTR [FC]	IR_4Gy siRELA/siCTR [p-value]	IR_10Gy siRELA/siCTR [FC]	IR_10Gy siRELA/siCTR [p-value]	IR_4Gy siTP53/siCTR [FC]	IR_4Gy siTP53/siCTR [p-value]	IR_10Gy siTP53/siCTR [FC]	IR_10Gy siTP53/siCTR [p-value]	RelA binding after IR	p53 binding after IR	IR effect (wt)	siRELA effect	siTP53 effect	Gene ID	p53-literature	NFkB-literature
A1BG	-	-	-	-	0.69786	0.196147	0.730959	0.0939962	0.955846	0.808191	0.979621	0.911511	0.993584	0.969948	0.992239	0.967239			0	0	0	A1BG
A1BG-AS1	-	-	-	-	0.895161	0.414519	0.816943	0.447388	1.54635	0.135699	1.00102	0.996162	1.11585	0.663179	0.955991	0.871318			0	1	0	A1BG-AS1
A2M	-	-	-	-	1.29783	0.445261	1.15095	0.672506	0.671062	0.189053	0.643336	0.0205916	0.863533	0.684151	0.890238	0.697862			0	-2	0	A2M
A2M-AS1	-	-	-	-	0.694694	0.0707865	0.67365	0.0642066	0.857035	0.356499	0.76133	0.127889	0.912655	0.211741	0.889036	0.551798			0	0	0	A2M-AS1
A4GALT	-	-	-	-	0.583937	0.044792	0.537041	0.0160806	0.909287	0.604047	0.848221	0.354428	1.11782	0.544051	1.01581	0.925311			-3	0	0	A4GALT
AAAS	-	-	-	-	0.86701	0.392242	0.900485	0.500749	1.02243	0.916961	1.0268	0.866932	1.02772	0.888436	1.08079	0.633429			0	0	0	AAAS
AACS	-	-	-	-	0.856063	0.369949	0.937706	0.681997	0.871893	0.459619	0.874264	0.405556	0.990115	0.958054	1.02999	0.864245			0	0	0	AACS
AACSP1	-	-	-	-	0.868197	0.321292	0.695066	0.0576678	1.17984	0.288345	0.933046	0.549269	1.16091	0.302265	0.957373	0.75971			0	0	0	AACSP1
AADAC	-	-	-	-	1.39846	0.176174	1.70924	0.072525	0.917033	0.772134	0.965805	0.906548	0.829862	0.487669	0.808959	0.400753			0	0	0	AADAC
AADACP1	-	-	-	-	1.50854	0.068219	1.62586	0.0473764	0.839826	0.56494	1.03612	0.892553	0.902591	0.723132	1.06993	0.83763			2	0	0	AADACP1
AADAT	-	-	-	-	1.22647	0.233951	1.2147	0.248628	1.14683	0.497483	1.14677	0.404406	1.08989	0.666799	1.1144	0.524524			0	0	0	AADAT
AAED1	-	-	-	-	1.15871	0.362032	1.20153	0.2565	1.00479	0.979084	0.975467	0.855854	0.881459	0.562676	0.931622	0.697286			0	0	0	AAED1
AAGAB	-	-	-	-	1.09977	0.498614	1.16661	0.31663	0.841705	0.140467	0.878192	0.340393	0.981185	0.854687	1.05885	0.662556			0	0	0	AAGAB
AAK1	-	-	-	-	0.980295	0.744728	0.837755	0.0489516	1.04282	0.250689	1.1204	0.0577473	0.929675	0.360753	0.928882	0.132841			0	0	0	AAK1
AAMDC	-	-	-	-	0.833248	0.253299	0.955895	0.815522	0.999546	0.996858	1.05277	0.654028	0.879399	0.329009	1.00268	0.983031			0	0	0	AAMDC
AAMP	-	-	-	-	0.819114	0.450695	0.902896	0.644006	1.1071	0.714897	1.07186	0.741076	1.00506	0.984401	1.0233	0.915871			0	0	0	AAMP
AAR2	-	-	-	-	0.975544	0.862772	1.0944	0.527888	1.1083	0.483473	1.11263	0.407356	1.05934	0.671417	1.06104	0.652863			0	0	0	AAR2
AARD	-	-	-	-	0.657007	0.0893906	0.549337	0.0465351	0.945377	0.749524	0.913969	0.659557	0.669861	0.0918414	0.659813	0.0732184			-2	0	-3	AARD
AARS	-	-	-	-	0.750243	0.152891	0.723228	0.134126	0.852432	0.481506	0.843613	0.327991	1.15716	0.489958	1.15435	0.490118			0	0	0	AARS
AARS2	-	-	-	-	0.871767	0.56365	0.836179	0.475187	1.12923	0.653051	1.07778	0.753083	1.04538	0.867463	0.973678	0.915874			0	0	0	AARS2
AASDH	-	-	-	-	1.20078	0.468396	1.06628	0.802612	0.97726	0.926681	1.06736	0.798065	0.935943	0.795282	0.982328	0.945064			0	0	0	AASDH
AASDHPPT	-	-	-	-	1.49564	0.323469	1.44594	0.379899	1.14194	0.74743	1.17579	0.669053	0.831267	0.651639	0.883615	0.75648			0	0	0	AASDHPPT
AASS	-	-	-	-	1.17694	0.5257	1.09316	0.70253	1.20439	0.413523	1.08056	0.712747	0.883886	0.597913	0.931594	0.741082			0	0	0	AASS
AATF	-	-	-	-	1.03895	0.770446	1.08331	0.526766	0.977622	0.882999	0.991889	0.928182	1.06716	0.670956	1.08048	0.510356			0	0	0	AATF
AATK	-	-	-	-	0.73099	0.170761	0.694454	0.132112	1.00428	0.978243	1.12184	0.568995	1.11214	0.472496	1.1094	0.557527			0	0	0	AATK
ABAT	-	-	-	-	1.01465	0.944636	1.36247	0.147523	0.763676	0.194451	0.659046	0.164822	0.970187	0.86245	1.05959	0.81449			0	-2	0	ABAT
ABCA1	-	-	-	-	1.49194	0.242486	1.2597	0.417351	0.988909	0.965336	0.872354	0.487371	1.03186	0.911045	0.773773	0.349875			0	0	-2	ABCA1	2	1
ABCA13	-	-	-	-	1.07474	0.36615	0.941719	0.575879	0.984723	0.837572	1.02214	0.742282	0.850541	0.180579	0.861901	0.12288			0	0	0	ABCA13
ABCA17P	-	-	-	-	0.525522	0.0131034	0.567998	0.0842601	1.00082	0.997407	0.915819	0.61282	0.83432	0.493558	0.967535	0.895713			-1	0	0	ABCA17P
ABCA2	-	-	-	-	0.811956	0.471233	0.782572	0.411879	0.960726	0.88136	0.978382	0.943966	0.961296	0.889625	0.956517	0.888749			0	0	0	ABCA2
ABCA3	-	-	-	-	0.67307	0.0544436	0.635343	0.0503212	1.07377	0.809434	1.0733	0.810086	1.33887	0.366091	1.23177	0.478406			0	0	0	ABCA3
ABCA4	-	-	-	-	1.41203	0.0239072	1.40923	0.0145982	0.945545	0.391577	1.09719	0.256073	0.765153	0.0166229	0.981262	0.878681			0	0	0	ABCA4
ABCA5	-	-	-	-	1.73684	0.232886	1.71597	0.258706	0.986625	0.980256	1.03606	0.936323	0.851697	0.773808	1.07413	0.874869			0	0	0	ABCA5
ABCA7	-	-	-	-	0.567162	0.0400504	0.588716	0.0443622	1.12052	0.536632	1.1202	0.509131	0.937022	0.757329	0.961624	0.85366			-3	0	0	ABCA7
ABCB1	-	-	-	-	1.39582	0.0959551	1.72188	0.0218133	1.25034	0.340114	1.28999	0.235527	1.12899	0.590326	1.23988	0.321759			2	0	0	ABCB1	1	1
ABCB10	-	-	-	-	1.14146	0.189576	1.12554	0.129391	0.869334	0.260054	0.987955	0.845111	0.981727	0.861898	1.02448	0.708351			0	0	0	ABCB10
ABCB4	-	-	-	-	0.879511	0.608333	0.777886	0.374933	1.00907	0.949095	1.04744	0.821723	0.922054	0.692803	0.979552	0.923769			0	0	0	ABCB4		1
ABCB5	-	-	-	-	0.995475	0.982243	0.904746	0.682636	1.10049	0.661781	1.03374	0.732801	0.988763	0.966654	0.918048	0.542608			0	0	0	ABCB5
ABCB6	-	-	-	-	0.974704	0.808251	0.879899	0.2168	0.920885	0.506464	0.976059	0.531209	1.14935	0.345045	1.14519	0.0586656			0	0	0	ABCB6
ABCB7	-	-	-	-	1.08349	0.55369	1.06382	0.497716	1.05053	0.674154	1.03757	0.769088	1.0047	0.971641	1.04527	0.729768			0	0	0	ABCB7
ABCB8	-	-	-	-	0.703807	0.185351	0.764965	0.30231	0.996296	0.988211	0.926006	0.732632	1.35454	0.285029	1.14131	0.570934			0	0	0	ABCB8
ABCB9	-	-	-	-	0.949741	0.832987	1.1121	0.679337	0.787329	0.30865	0.799766	0.357978	0.579509	0.0622362	0.558628	0.0495112			0	0	-3	ABCB9	1	1
ABCC1	-	-	-	-	1.00201	0.988762	0.944262	0.737613	1.07544	0.706001	1.11236	0.491003	1.14222	0.516977	1.14193	0.48847			0	0	0	ABCC1
ABCC10	-	-	-	-	0.814058	0.489032	0.77694	0.429413	1.15937	0.630145	1.23183	0.496321	1.10113	0.768889	1.05845	0.865335			0	0	0	ABCC10
ABCC2	-	-	-	-	1.44809	0.172576	1.50646	0.150809	0.903134	0.52257	0.913708	0.598683	1.12437	0.418906	1.15396	0.362263			0	0	0	ABCC2
ABCC3	-	-	-	-	0.862326	0.318611	0.806774	0.187725	0.887084	0.454751	0.857351	0.335442	1.10293	0.564606	1.05076	0.790643			0	0	0	ABCC3
ABCC4	-	-	-	-	1.21957	0.116345	1.19835	0.143291	1.0129	0.903826	0.947455	0.672705	1.03432	0.80266	1.00773	0.956136			0	0	0	ABCC4
ABCC5	-	-	-	-	0.967885	0.543617	0.92028	0.15245	1.20556	0.102957	1.27853	0.0214765	1.11571	0.37535	1.14959	0.247288			0	0	0	ABCC5
ABCC6	-	-	-	-	0.603726	0.0406862	0.650734	0.0692971	1.43788	0.308282	1.1583	0.45113	1.11821	0.72782	0.979402	0.909428			-1	0	0	ABCC6		1
ABCC9	-	-	-	-	1.42455	0.0961281	1.45275	0.0996	1.01441	0.957395	1.11262	0.592366	1.08257	0.7534	1.05502	0.791113			0	0	0	ABCC9
ABCD1	-	-	-	-	0.653833	0.110804	0.669019	0.113362	1.02131	0.929647	1.0863	0.726975	0.97684	0.920957	0.990159	0.965461			0	0	0	ABCD1
ABCD3	-	-	-	-	1.32715	0.31772	1.27646	0.387462	1.07035	0.811881	1.10563	0.702697	0.934988	0.817145	0.997776	0.9934			0	0	0	ABCD3
ABCD4	-	-	-	-	0.801822	0.0697198	0.795454	0.0645925	0.99609	0.970046	1.06033	0.605169	1.14482	0.402802	1.20179	0.158368			0	0	0	ABCD4
ABCE1	-	-	-	-	1.66242	0.177105	1.72668	0.162965	1.04196	0.923521	1.02675	0.940952	0.830283	0.679096	0.867296	0.707967			0	0	0	ABCE1
ABCF2	-	-	-	-	0.963282	0.853212	1.01068	0.956382	1.15394	0.469491	1.1223	0.481895	0.969603	0.883437	1.02152	0.907844			0	0	0	ABCF2
ABCF3	-	-	-	-	0.768994	0.247367	0.800112	0.290504	1.05517	0.826214	1.05337	0.804234	1.03797	0.877319	1.07021	0.747399			0	0	0	ABCF3
ABCG1	-	-	-	-	0.676228	0.100511	0.620573	0.0447586	1.20508	0.216295	0.946463	0.716211	1.5801	0.0296221	1.3221	0.161418			-2	0	1	ABCG1	1
ABCG2	-	-	-	-	1.19561	0.134148	1.24559	0.191811	1.16324	0.240241	1.04876	0.757936	0.850054	0.0857344	0.818766	0.270554			0	0	0	ABCG2
ABCG4	-	-	-	-	0.572245	0.0217885	0.533006	0.0129222	1.35837	0.23184	1.31161	0.345682	0.763152	0.273175	0.972157	0.909493			-3	0	0	ABCG4
ABHD10	-	-	-	-	1.0869	0.430707	1.17309	0.234087	1.11041	0.370554	1.15048	0.254671	1.0255	0.834538	1.06015	0.66392			0	0	0	ABHD10
ABHD11	-	-	-	-	0.770855	0.126979	0.811741	0.175122	1.07227	0.719182	0.978769	0.912885	1.2041	0.386831	1.14885	0.472139			0	0	0	ABHD11
ABHD12	-	-	-	-	0.874244	0.143812	0.961554	0.59762	1.10408	0.438657	1.0372	0.759968	1.05882	0.546606	1.02845	0.774838			0	0	0	ABHD12
ABHD13	-	-	-	-	1.48992	0.3161	1.48116	0.336727	1.1252	0.812452	1.12865	0.755558	0.96703	0.94662	1.01836	0.965933			0	0	0	ABHD13
ABHD14A	-	-	-	-	0.771685	0.131929	0.80402	0.137411	1.16647	0.558576	0.965365	0.820516	0.896597	0.640965	0.93863	0.739663			0	0	0	ABHD14A
ABHD14B	-	-	-	-	0.850377	0.403313	0.872631	0.42039	0.994037	0.977818	0.983002	0.92364	1.11189	0.575943	1.07952	0.633364			0	0	0	ABHD14B
ABHD15	-	-	-	-	0.672024	0.0012581	0.602752	0.0142145	1.13169	0.322168	1.11115	0.42502	0.861174	0.241572	0.860981	0.311766			-2	0	0	ABHD15
ABHD16B	-	-2384	-	-	0.82275	0.517543	0.922083	0.789148	1.1298	0.644639	1.11956	0.717581	0.961324	0.885771	0.873799	0.673458	2		0	0	0	ABHD16B
ABHD17A	-	-	-	-	0.797838	0.257473	0.83925	0.300588	0.865957	0.287753	0.839896	0.437505	1.06524	0.657977	0.933467	0.698097			0	0	0	ABHD17A
ABHD17B	-	-	-	-	0.933633	0.627285	0.899804	0.479306	0.978465	0.904324	1.06526	0.665775	1.06839	0.636152	1.08914	0.577123			0	0	0	ABHD17B
ABHD17C	-	-	-	-	1.00257	0.974268	0.9668	0.576249	0.83734	0.224257	0.888254	0.189624	1.0804	0.530277	1.06552	0.134469			0	0	0	ABHD17C
ABHD2	-	-	-	-	1.14864	0.204502	1.13088	0.24599	0.947706	0.395728	0.993492	0.897987	1.16989	0.0518999	1.14243	0.0849416			0	0	0	ABHD2
ABHD3	-	-	-	-	1.07158	0.721271	1.24961	0.309892	1.02267	0.902775	1.11275	0.594247	0.967691	0.860177	1.14344	0.547545			0	0	0	ABHD3
ABHD4	-	-	-	-	0.931845	0.427693	0.92353	0.416704	0.869915	0.458227	0.801117	0.121452	1.23379	0.34014	1.11536	0.468135			0	0	0	ABHD4
ABHD5	-	-	-	-	1.1745	0.34119	1.36119	0.114787	1.037	0.84485	1.04145	0.848716	0.653922	0.0702009	0.664108	0.123927			0	0	-3	ABHD5
ABHD6	-	-	-	-	0.771876	0.0386685	0.69617	0.01087	1.19446	0.173089	1.1227	0.285739	0.970638	0.693861	0.967541	0.735047			0	0	0	ABHD6
ABHD8	-	-	-	-	0.545422	0.0342949	0.536648	0.0278524	1.0455	0.833464	1.0891	0.756223	1.16545	0.488785	1.09991	0.702725			-3	0	0	ABHD8
ABI1	-	-	-	-	1.19758	0.348571	1.25246	0.260328	0.905368	0.591137	0.897085	0.623674	1.02497	0.892831	1.06824	0.765999			0	0	0	ABI1
ABI2	-	-	-	-	1.22865	0.16226	1.11166	0.377356	0.969113	0.815284	0.948963	0.59389	0.975725	0.86444	1.03954	0.770346			0	0	0	ABI2
ABI3	-	-	-	-	0.723126	0.419846	0.745722	0.41947	0.643871	0.276574	0.655147	0.197109	0.799956	0.534041	0.692931	0.278897			0	-3	0	ABI3
ABL1	-	-	-	-	0.875822	0.396561	0.83381	0.303212	0.741751	0.15337	0.7585	0.155234	1.06553	0.735998	1.05131	0.771653			0	0	0	ABL1
ABL2	-	-	-	-	1.59836	0.0021027	1.59679	0.00478723	1.01452	0.901585	1.05657	0.712807	1.06474	0.689234	1.08107	0.582119			3	0	0	ABL2
ABLIM1	-	-	-	-	1.12682	0.585817	1.00156	0.992341	1.04938	0.799861	1.03517	0.79694	1.00467	0.978113	1.01517	0.906805			0	0	0	ABLIM1
ABLIM3	-	-	-	-	0.832736	0.101123	0.883782	0.208248	0.928342	0.597514	0.899956	0.0936859	1.12619	0.400235	1.12865	0.242192			0	0	0	ABLIM3
ABR	-2310	-	-	-	0.876542	0.549269	0.956768	0.848272	0.785672	0.363241	0.758122	0.214209	1.18777	0.490099	1.19622	0.444808	1		0	0	0	ABR
ABRACL	-	-	-	-	1.13247	0.719556	1.25773	0.496306	0.807449	0.469643	0.915603	0.826701	0.902792	0.761071	0.954026	0.901638			0	0	0	ABRACL
ABT1	-	-	-	-	0.870236	0.469392	0.981579	0.901779	1.25355	0.31685	1.13617	0.448643	1.15495	0.454598	1.09203	0.576957			0	0	0	ABT1
ABTB1	-	-	-	-	0.755265	0.233911	0.733486	0.198746	0.775404	0.326235	0.795169	0.310869	1.18453	0.535824	1.17585	0.476667			0	0	0	ABTB1
ABTB2	-	-	-	-	1.06895	0.706044	1.13398	0.436623	1.22034	0.286093	1.14875	0.337612	1.2154	0.252286	1.05877	0.717034			0	0	0	ABTB2
ACAA1	-	-	-	-	0.738236	0.124655	0.763083	0.131609	1.11183	0.641636	1.01968	0.888464	1.05123	0.825778	0.971569	0.871109			0	0	0	ACAA1
ACAA2	-	-	-	-	0.932157	0.462925	0.97263	0.802355	0.928427	0.282704	0.937291	0.362009	0.968079	0.592554	1.02014	0.746431			0	0	0	ACAA2
ACACA	-	-	-	-	0.893215	0.260829	0.794297	0.12848	0.885274	0.331952	1.06714	0.529471	1.24178	0.119664	1.42746	0.0617674			0	0	0	ACACA
ACACB	-	-	-	-	0.721926	0.135188	0.608651	0.0204833	0.858533	0.451088	0.867037	0.449493	0.812072	0.429095	0.908208	0.581024			-2	0	0	ACACB
ACAD10	-	-	-	-	0.81447	0.0672033	0.776246	0.046998	1.00402	0.979746	0.965053	0.771195	1.08142	0.642164	1.06766	0.724943			0	0	0	ACAD10
ACAD11	-	-	-	-	0.880958	0.423695	0.921501	0.710863	1.32285	0.223635	1.35437	0.126693	1.21892	0.429673	1.18584	0.370115			0	0	0	ACAD11
ACAD8	-	-	-	-	0.885038	0.151087	0.861698	0.194816	0.929197	0.641426	0.897372	0.028147	1.03335	0.7965	1.05019	0.652509			0	0	0	ACAD8
ACAD9	-	-	-	-	0.900265	0.361706	0.897007	0.342526	0.98521	0.88255	0.990505	0.91241	1.03156	0.789629	1.04172	0.727469			0	0	0	ACAD9
ACADL	-	-	-	-	1.13706	0.672402	1.15443	0.705064	1.11574	0.644303	1.08356	0.786287	0.818538	0.416022	0.953831	0.879393			0	0	0	ACADL
ACADM	-	-	-	-	1.31896	0.513923	1.33434	0.518489	1.05616	0.886362	1.07439	0.847702	0.799806	0.61571	0.837607	0.657893			0	0	0	ACADM
ACADS	-	-	-	-	0.686892	0.0595064	0.725369	0.00545094	1.0059	0.971352	1.10022	0.638856	0.929455	0.619112	0.995704	0.984716			0	0	0	ACADS
ACADSB	-	-	-	-	1.31238	0.332551	1.19818	0.51839	1.02804	0.89316	1.08133	0.724852	0.863366	0.580231	0.941429	0.788259			0	0	0	ACADSB
ACADVL	-	-	-	-	0.915371	0.433994	0.958015	0.673578	0.981478	0.913534	0.963573	0.735849	0.947673	0.745444	0.965742	0.792177			0	0	0	ACADVL
ACAN	-	-	-	-	1.03098	0.765142	0.903992	0.477914	1.00033	0.998866	0.964762	0.845953	0.689945	0.181397	0.63494	0.0507211			0	0	-2	ACAN
ACAP1	-	-	-	-	0.886555	0.018488	1.03151	0.734055	0.985591	0.899627	0.899971	0.536028	1.10057	0.571407	1.04374	0.779965			0	0	0	ACAP1
ACAP2	-	-	-	-	1.24998	0.485887	1.12529	0.693444	0.977421	0.944955	0.913618	0.755754	0.96903	0.926618	0.963771	0.895571			0	0	0	ACAP2
ACAP3	-	-	-	-	0.750625	0.0848519	0.774641	0.106943	0.93675	0.710185	0.892294	0.562067	1.29822	0.193121	1.21066	0.308485			0	0	0	ACAP3
ACAT1	-	-	-	-	1.09948	0.500635	1.10328	0.499746	1.15682	0.12949	1.12605	0.480834	0.983323	0.862079	1.02822	0.869948			0	0	0	ACAT1
ACAT2	-	-	-	-	0.942438	0.550296	0.972368	0.398275	0.648813	0.0649553	0.807839	0.219926	0.970544	0.871192	1.32575	0.0995239			0	-1	0	ACAT2
ACBD3	-	-	-	-	1.23978	0.214372	1.24107	0.149822	1.06385	0.703238	1.06783	0.681754	0.790629	0.198342	0.795169	0.204075			0	0	0	ACBD3
ACBD4	-	-	-	-	0.711062	0.0262644	0.67693	0.0133537	0.954633	0.830687	0.984019	0.923478	1.08984	0.700832	0.970337	0.861596			0	0	0	ACBD4
ACBD5	-	-	-	-	0.979279	0.773343	0.860792	0.0746246	1.15896	0.162292	1.20477	0.0838038	0.975988	0.711925	0.995747	0.96044			0	0	0	ACBD5
ACBD6	-	-	-	-	0.959678	0.734393	1.02689	0.770121	1.0532	0.703323	1.01153	0.925941	1.01791	0.873533	0.94033	0.632419			0	0	0	ACBD6
ACBD7	-	-	-	-	1.02673	0.935691	0.982301	0.955028	0.960879	0.900627	0.940294	0.828169	0.981295	0.955199	1.00099	0.997481			0	0	0	ACBD7
ACCS	-	-	-	-	0.699982	0.0461066	0.713019	0.066184	0.903435	0.39961	1.00411	0.973315	1.011	0.948202	1.19134	0.300175			0	0	0	ACCS
ACD	-	-	-	-	0.742658	0.317102	0.825952	0.473073	0.949266	0.866004	0.913976	0.739828	0.994827	0.985416	0.919609	0.741379			0	0	0	ACD
ACER2	-	-	-	-	2.45794	0.0046721	2.95206	0.000114651	1.20325	0.0736005	1.178	0.034412	0.48527	0.000872998	0.438347	0.00583771			3	0	-3	ACER2	top-116
ACER3	-	-	-	-	1.29521	0.312188	1.29112	0.325043	0.922626	0.789078	0.895165	0.648531	0.912661	0.76221	0.930536	0.786448			0	0	0	ACER3
ACHE	-	-	-	-	1.05398	0.694289	1.21389	0.158159	1.00203	0.991445	1.01386	0.935941	0.832718	0.290396	0.779292	0.210765			0	0	0	ACHE
ACIN1	-	-	-	-	0.869504	0.324594	0.865372	0.259752	1.08998	0.506098	1.14104	0.261152	1.05707	0.675357	1.06569	0.579225			0	0	0	ACIN1
ACKR1	-	-	-	-	0.748699	0.0487508	0.619131	0.0144719	1.06613	0.446246	0.846303	0.4133	1.02782	0.773057	1.01194	0.958219			-2	0	0	ACKR1
ACKR3	-	-	-	-	0.972059	0.947285	0.991021	0.980679	1.22657	0.606136	1.37085	0.438931	0.939035	0.843427	0.943889	0.860026			0	0	0	ACKR3
ACLY	-	-	-	-	0.89664	0.564205	0.866532	0.438129	0.973362	0.90143	1.05404	0.767711	0.799949	0.390173	0.886916	0.575793			0	0	0	ACLY
ACN9	-	-	-	-	1.11931	0.510585	1.11042	0.56067	1.0582	0.774372	0.99712	0.984519	0.949928	0.799613	0.941544	0.705863			0	0	0	ACN9
ACO1	-	-	-	-	1.0605	0.325203	1.08403	0.0896711	0.960831	0.297489	0.928849	0.261448	0.947625	0.152162	0.945121	0.425835			0	0	0	ACO1
ACO2	-	-	-	-	0.858835	0.474691	0.904266	0.648196	1.061	0.824826	1.04534	0.824968	1.07372	0.793468	1.10525	0.662433			0	0	0	ACO2
ACOT1	-	-	-	-	0.770337	0.229849	0.787643	0.178486	0.862529	0.575844	1.0018	0.993057	0.985671	0.949106	0.921118	0.497398			0	0	0	ACOT1
ACOT11	-	-	-	-	0.820209	0.477659	0.798685	0.364997	0.814719	0.464114	0.821438	0.351001	0.755537	0.368319	0.691999	0.139672			0	0	0	ACOT11
ACOT13	-	-	-	-	0.899751	0.346192	0.928963	0.498057	1.03702	0.485481	0.953316	0.329506	0.963671	0.615523	0.883958	0.0974405			0	0	0	ACOT13
ACOT2	-	-	618	-	0.860486	0.32348	0.919377	0.57763	1.09774	0.597759	1.03984	0.808432	0.856413	0.415216	0.834843	0.282677		1	0	0	0	ACOT2
ACOT4	-	-	-	-	0.925903	0.439328	0.962022	0.573099	0.960864	0.634456	1.02522	0.845861	0.784825	0.0916751	0.753717	0.0844193			0	0	0	ACOT4
ACOT7	-	-	-	-	0.840452	0.486397	0.875633	0.553003	0.954719	0.867396	0.979527	0.932829	0.988642	0.96507	0.978299	0.921569			0	0	0	ACOT7
ACOT8	-	-	-	-	0.703198	0.142319	0.751523	0.18729	0.994144	0.978516	1.06606	0.73242	1.02619	0.899598	1.01246	0.942452			0	0	0	ACOT8
ACOT9	-	-	-	-	1.13029	0.0792963	1.21953	0.0280249	1.00051	0.993552	0.989332	0.829272	0.934057	0.357016	0.938875	0.320877			0	0	0	ACOT9
ACOX1	-	-	-	-	1.04453	0.647288	1.0895	0.405393	1.06698	0.438963	1.07313	0.548887	0.795924	0.0145766	0.855506	0.240464			0	0	0	ACOX1
ACOX2	-	-	-	-	0.917413	0.835954	1.03146	0.940769	0.891948	0.748375	1.00917	0.970492	0.938238	0.84006	1.05887	0.830647			0	0	0	ACOX2
ACOX3	-	-	-	-	0.841572	0.157794	0.875309	0.428532	1.11174	0.569804	1.11875	0.403806	1.07122	0.598961	1.14304	0.400942			0	0	0	ACOX3
ACP1	-	-	-	-	1.16851	0.280494	1.26767	0.150817	1.06909	0.754104	1.0082	0.959332	0.960829	0.857917	0.992592	0.96707			0	0	0	ACP1
ACP2	-	-	-	-	0.805912	0.232661	0.864642	0.363276	1.10273	0.677869	0.996588	0.983491	1.09137	0.698042	0.953395	0.786485			0	0	0	ACP2
ACP6	-	-	-	-	0.771309	0.0273134	0.800942	0.0512794	0.953449	0.725755	0.956664	0.603639	0.927317	0.604669	0.91696	0.437897			0	0	0	ACP6
ACRBP	-	-	-	-	0.852686	0.445673	0.896092	0.516018	1.18936	0.537663	1.07554	0.801636	1.34836	0.254488	1.15781	0.588743			0	0	0	ACRBP
ACRC	-	-	-	-	1.2702	0.0850434	1.36566	0.127128	1.1874	0.565266	1.04266	0.879057	1.02595	0.904909	1.05701	0.743071			0	0	0	ACRC
ACSF2	-	-	-	-	0.575193	0.00995066	0.605871	0.0149176	0.903079	0.53077	0.819542	0.108385	0.99926	0.996168	0.977095	0.876739			-3	0	0	ACSF2
ACSF3	-	-	-	-	0.826706	0.415006	0.864356	0.46649	1.01737	0.942284	1.04906	0.800374	1.00135	0.995003	0.962297	0.84156			0	0	0	ACSF3
ACSL1	-	-	-	-	1.04755	0.552175	1.06796	0.363895	0.850543	0.0120146	0.901122	0.152358	1.05194	0.349491	1.11058	0.175251			0	0	0	ACSL1
ACSL3	-	-	-	-	1.26391	0.369606	1.22838	0.44303	0.893724	0.694695	0.988432	0.963925	1.13556	0.659196	1.26806	0.430677			0	0	0	ACSL3
ACSL4	-	-	-	-	1.65371	0.152151	1.69005	0.150803	0.81936	0.582625	0.851111	0.631644	0.857702	0.651526	0.927303	0.81678			0	0	0	ACSL4
ACSS2	-	-	-	-	0.760347	0.0205649	0.754034	0.0286528	0.98628	0.912814	1.06292	0.52688	0.921151	0.561162	1.11795	0.329731			0	0	0	ACSS2
ACSS3	-	-	-	-	0.874277	0.176734	0.894387	0.52517	0.873759	0.252886	0.819292	0.207103	1.01907	0.864101	1.02034	0.905893			0	0	0	ACSS3
ACTA2	-	-	-	-	1.27898	0.197819	1.44204	0.103311	1.07946	0.621258	0.994626	0.969798	0.48834	0.0212914	0.416029	0.00912023			0	0	-3	ACTA2
ACTB	-	-	-	-	0.950722	0.840027	0.966023	0.883013	0.838976	0.486114	0.83501	0.427143	0.899275	0.664313	0.906634	0.65032			0	0	0	ACTB
ACTBL2	-	-	-	-	2.11543	0.0635555	2.71529	0.0221187	1.29472	0.419404	1.60173	0.20782	0.713026	0.324588	0.810961	0.588791			2	2	-1	ACTBL2
ACTG1	-	-	-	-	1.08824	0.632667	1.1518	0.415513	0.939114	0.697978	0.946747	0.67321	0.86785	0.420931	0.89331	0.436242			0	0	0	ACTG1
ACTL6A	-	-	-	-	1.14002	0.292426	1.15242	0.300871	1.03674	0.736506	1.05913	0.700364	0.98074	0.878945	1.03676	0.810601			0	0	0	ACTL6A
ACTN1	-	-	-	-	0.909263	0.726545	0.893825	0.679307	0.696473	0.211979	0.684704	0.172972	0.900779	0.694632	0.870367	0.583711			0	0	0	ACTN1
ACTN2	-	-	-	-	1.16579	0.278493	1.32358	0.0344569	1.3054	0.114819	1.24617	0.0445748	1.3454	0.0978014	1.2772	0.0320598			0	0	0	ACTN2
ACTN4	-	-	-	-	0.840578	0.633836	0.825578	0.595557	0.883633	0.747342	0.863952	0.687609	1.09088	0.818637	1.00116	0.997407			0	0	0	ACTN4
ACTR10	-	-	-	-	1.36066	0.427148	1.42751	0.382061	1.10801	0.814544	1.05795	0.880999	0.914158	0.839047	0.97721	0.955044			0	0	0	ACTR10
ACTR1A	-	-	-	-	0.780502	0.145661	0.82305	0.179188	0.938326	0.742356	0.962532	0.783073	0.945726	0.758969	1.00828	0.956946			0	0	0	ACTR1A
ACTR1B	-	-	-	-	0.856179	0.331455	0.908867	0.512377	1.03349	0.872423	1.00829	0.961848	1.09292	0.652112	1.06495	0.697348			0	0	0	ACTR1B
ACTR2	-	-	-	-	1.24925	0.445091	1.21183	0.505769	0.765193	0.401006	0.769654	0.36394	0.570289	0.107928	0.586374	0.114364			0	0	-3	ACTR2
ACTR3	-	-	-	-	1.19451	0.313768	1.21776	0.300764	0.924459	0.69767	0.911826	0.618461	0.907865	0.648506	0.917788	0.666528			0	0	0	ACTR3
ACTR3B	-	-	-	-	1.13142	0.00409512	1.20505	0.0250335	0.979054	0.785561	0.996673	0.974559	1.12338	0.435195	1.05825	0.565076			0	0	0	ACTR3B
ACTR5	-	-	-	-	0.833983	0.262613	0.855581	0.292998	1.06927	0.660548	1.11744	0.358512	1.00912	0.94815	1.10787	0.441674			0	0	0	ACTR5
ACTR6	-	-	-	-	1.61228	0.386505	1.61268	0.387632	1.13772	0.817542	1.15798	0.779697	0.935356	0.903042	1.05784	0.912216			0	0	0	ACTR6
ACTR8	-	-	-	-	1.03919	0.402839	0.991652	0.869954	0.997865	0.951139	1.05536	0.140826	0.974426	0.515213	1.01457	0.632724			0	0	0	ACTR8
ACVR1	-	-	-	-	0.983678	0.7857	0.885946	0.29494	0.731404	0.0080121	0.762888	0.0249746	0.990378	0.833087	1.02366	0.750317			0	0	0	ACVR1
ACVR1B	-	-	-	-	0.752471	0.0348826	0.771244	0.0803966	1.10368	0.388364	0.991124	0.934349	0.958591	0.712194	0.910879	0.343746			0	0	0	ACVR1B
ACVR2A	-	-	-	-	1.25694	0.432826	1.20456	0.528224	0.812037	0.520678	0.808867	0.456721	1.05632	0.852109	1.04454	0.859521			0	0	0	ACVR2A
ACVR2B	-	-	-	-	1.01851	0.844653	0.94944	0.275776	1.24135	0.119267	1.3912	0.0333274	1.06557	0.668872	1.11193	0.0654898			0	0	0	ACVR2B
ACVR2B-AS1	-	-	-	-	1.10577	0.18056	1.11906	0.194777	1.22794	0.398384	1.1161	0.411802	1.00603	0.979655	1.14237	0.435644			0	0	0	ACVR2B-AS1
ACY1	-	-	-	-	0.720763	0.282283	0.774579	0.403449	1.12487	0.628531	0.988316	0.964403	1.07933	0.774184	0.921934	0.690321			0	0	0	ACY1
ACYP1	-	-	-	-	1.14318	0.556672	1.17396	0.509944	0.963461	0.780093	0.869434	0.419194	0.904035	0.563354	0.929827	0.651281			0	0	0	ACYP1
ACYP2	-	-	-	-	1.00403	0.972787	1.07217	0.397604	0.923718	0.0367004	0.961983	0.664818	0.91234	0.537894	0.946301	0.560954			0	0	0	ACYP2
ADA	-	-	-	-	0.841696	0.205694	0.929035	0.43839	1.17686	0.340455	1.13251	0.446418	0.993203	0.96342	0.996661	0.9795			0	0	0	ADA
ADAL	-	-	-	-	1.12003	0.36076	1.10021	0.465365	1.15405	0.0859887	1.13921	0.313352	1.08536	0.240111	1.0804	0.540384			0	0	0	ADAL
ADAM10	-	-	-	-	1.15298	0.564008	1.06831	0.774566	0.75296	0.241886	0.771689	0.274242	0.931434	0.734242	0.978259	0.919415			0	0	0	ADAM10
ADAM11	-	-	-	-	0.728323	0.19087	0.708975	0.156569	1.11583	0.67404	1.14455	0.54709	1.07905	0.767051	1.08431	0.729202			0	0	0	ADAM11
ADAM12	-	-	-	-	1.09672	0.535222	1.13123	0.408857	0.646308	0.0167265	0.70584	0.0511497	1.16993	0.263144	1.16239	0.339576			0	-1	0	ADAM12
ADAM15	-	-	-	-	0.780004	0.353279	0.834577	0.479382	0.920624	0.778212	0.907653	0.714357	1.00671	0.977729	1.00972	0.970321			0	0	0	ADAM15
ADAM17	-	-	-	-	1.29284	0.145848	1.41203	0.0516186	0.975301	0.868553	0.923827	0.640601	1.13204	0.376736	1.10829	0.509697			0	0	0	ADAM17
ADAM19	-	-	-	-	1.15885	0.311425	1.1645	0.307316	1.05919	0.734387	1.06277	0.553594	1.26335	0.234108	1.23422	0.121057			0	0	0	ADAM19		1
ADAM1A	-	-	-	-	1.29663	0.186398	1.32127	0.146923	1.15268	0.0481908	1.04683	0.721013	1.31964	0.0064516	1.32054	0.113073			0	0	0	ADAM1A
ADAM22	-	-	-	-	0.993928	0.976453	0.933242	0.702462	0.829388	0.441642	0.847987	0.253668	0.845116	0.362738	0.970817	0.842457			0	0	0	ADAM22
ADAM23	-	-	-	-	0.975184	0.871353	0.93947	0.643547	0.980448	0.816991	0.904827	0.324587	0.766987	0.00999246	0.760495	0.0473818			0	0	0	ADAM23
ADAM32	-	-	-	-	1.29339	0.202478	1.34536	0.158112	0.73046	0.175643	0.913182	0.726385	1.01859	0.936483	1.21994	0.496742			0	0	0	ADAM32
ADAM8	-	-	-	-	0.876307	0.324118	0.880728	0.451932	1.13827	0.431832	1.19056	0.400177	1.38179	0.112598	1.42915	0.113429			0	0	0	ADAM8
ADAM9	-	-	-	-	1.28444	0.175467	1.23886	0.226534	1.03768	0.801791	1.03713	0.81738	0.753651	0.118756	0.764583	0.14861			0	0	0	ADAM9
ADAMTS1	-	-	-	-	1.56624	0.0506644	2.25249	0.0250538	1.66127	0.0456196	1.71496	0.0185083	0.943416	0.711442	0.968299	0.832477			2	3	0	ADAMTS1
ADAMTS10	-	-	-1023	-	0.676677	0.0751897	0.645854	0.061254	0.84665	0.334738	0.874541	0.445897	1.20727	0.333591	1.17389	0.428608		1	0	0	0	ADAMTS10
ADAMTS12	-	-	-	-	1.06318	0.754933	0.907512	0.636009	0.811085	0.316267	0.891711	0.566707	1.17504	0.3708	1.21551	0.443064			0	0	0	ADAMTS12
ADAMTS13	-	-	-	-	0.686034	0.0733741	0.743334	0.132502	1.06807	0.704559	1.07599	0.73332	1.05104	0.806614	1.04126	0.861546			0	0	0	ADAMTS13
ADAMTS14	-	-	-	-	0.523393	0.123899	0.579482	0.190623	1.43781	0.348277	1.25856	0.43311	0.971326	0.951103	0.937818	0.761927			0	-2	0	ADAMTS14
ADAMTS15	-	-	-	-	1.123	0.463548	1.18126	0.293479	1.08964	0.605337	0.998882	0.991916	0.872694	0.433927	0.917101	0.459508			0	0	0	ADAMTS15
ADAMTS16	-	-	-	-	1.55586	0.00771331	1.58287	0.0112437	1.17281	0.243441	1.08111	0.58339	1.25588	0.112772	1.20009	0.276625			3	0	0	ADAMTS16
ADAMTS17	-	-	-	-	0.910924	0.539873	0.942733	0.775809	0.883923	0.434754	0.838103	0.184951	1.2336	0.238019	1.14026	0.510376			0	0	0	ADAMTS17
ADAMTS2	-	-	-1708	-1732	0.820106	0.285982	0.781241	0.209414	0.726367	0.0322511	0.828944	0.0740194	0.924063	0.299316	0.971058	0.8329		3	0	0	0	ADAMTS2
ADAMTS3	-	-	-	-	1.03671	0.609678	1.04939	0.486198	0.849461	0.0219679	0.843181	0.131571	1.06374	0.558687	1.12518	0.234067			0	0	0	ADAMTS3
ADAMTS5	-	-	-	-	1.51498	0.0197243	2.39409	0.13712	1.18031	0.467146	1.15644	0.427535	0.824343	0.538361	0.815304	0.248688			1	0	0	ADAMTS5
ADAMTS6	-	-	-	-	2.01201	0.0222637	2.4744	0.00959078	1.04579	0.599712	1.10185	0.562257	0.897517	0.292491	0.996305	0.984116			3	0	0	ADAMTS6
ADAMTS7	-	-	-	-295	0.756158	0.229488	0.760485	0.232071	0.868379	0.432094	0.858613	0.40334	0.77435	0.30049	0.675297	0.0892902		2	0	0	-2	ADAMTS7	1
ADAMTS8	-	-	-	-	0.90511	0.603772	0.820973	0.298433	1.36014	0.236155	1.63676	0.163806	1.03118	0.888177	1.15483	0.623254			0	2	0	ADAMTS8
ADAMTS9	-	-	-	-	0.865337	0.541263	1.09072	0.386258	0.951518	0.588409	1.05959	0.760086	1.2952	0.0457952	1.45058	0.0906435			0	0	0	ADAMTS9
ADAMTSL1	-	-	-	-	0.906785	0.755978	0.856138	0.602853	1.00326	0.988706	0.951253	0.82988	1.20486	0.431324	1.11769	0.648657			0	0	0	ADAMTSL1
ADAMTSL2	-	-	-	-	0.648089	0.24232	0.704559	0.308088	0.81701	0.552931	0.934113	0.706688	0.956184	0.871616	0.771072	0.124676			0	0	0	ADAMTSL2
ADAMTSL3	-	-	-	-	0.94901	0.744166	0.877512	0.415943	0.962478	0.770887	0.842523	0.219059	1.04279	0.704238	0.898627	0.459101			0	0	0	ADAMTSL3
ADAMTSL4	-	-	-	-	0.739078	0.107611	0.733319	0.0997214	0.998572	0.994686	0.889071	0.503931	0.942822	0.757103	0.903203	0.593519			0	0	0	ADAMTSL4
ADAMTSL5	-	-	-664	-	0.937532	0.636783	0.912414	0.570781	0.799062	0.327009	0.86146	0.399414	0.893999	0.531281	0.928844	0.64568		1	0	0	0	ADAMTSL5
ADAP1	-	-	-	-	0.782654	0.152084	0.865089	0.232551	1.03439	0.889827	1.14346	0.455423	0.858471	0.527842	0.709159	0.160862			0	0	0	ADAP1
ADAP2	-	-	-	-	1.00896	0.946202	0.987287	0.917221	1.39289	0.050215	1.15155	0.240884	0.892133	0.263617	0.811262	0.242852			0	0	0	ADAP2
ADAR	-	-	-	-	1.0107	0.870004	0.957876	0.563839	0.9928	0.942095	1.01074	0.866969	1.08229	0.441575	1.08987	0.390407			0	0	0	ADAR
ADARB1	-	-	-	-	0.869313	0.133176	0.7972	0.174641	0.877168	0.44064	0.84259	0.377594	1.0758	0.675775	0.948903	0.62778			0	0	0	ADARB1
ADAT1	-	-	-	-	1.14291	0.103093	1.05799	0.0710621	1.07692	0.351023	1.02914	0.469211	0.91732	0.294642	0.884749	0.112451			0	0	0	ADAT1
ADAT2	-	-	-	-	1.47436	0.080467	1.41264	0.105209	1.46899	0.222519	1.28494	0.288148	1.21917	0.481577	1.10405	0.645824			0	0	0	ADAT2
ADAT3	-	-	-	-	0.867743	0.609024	0.987067	0.956851	1.15746	0.485979	1.13828	0.55801	0.865024	0.501032	0.779014	0.223977			0	0	0	ADAT3
ADC	-	-	-	-	0.660439	0.0472341	0.623401	0.0271557	1.09186	0.762652	1.16683	0.48353	1.18154	0.477422	1.17801	0.517317			-3	0	0	ADC
ADCK1	-	-	-	-	0.870834	0.439287	0.91469	0.517715	1.06225	0.557157	1.00391	0.975992	1.14851	0.31265	1.22654	0.209983			0	0	0	ADCK1
ADCK2	-	-	-	-	0.817711	0.266904	0.752142	0.119802	0.948866	0.749305	0.887059	0.547926	0.974238	0.881999	0.871401	0.536666			0	0	0	ADCK2
ADCK3	-	-	-	-	1.24333	0.264017	1.29456	0.245089	1.04053	0.829732	1.02951	0.859786	0.886914	0.547147	0.824553	0.348429			0	0	0	ADCK3
ADCK4	-	-	-	-	0.80182	0.252985	0.824015	0.265038	1.01918	0.92709	0.959352	0.808976	1.1136	0.598658	1.08168	0.657602			0	0	0	ADCK4
ADCK5	-	-	-	-	0.762908	0.249806	0.806574	0.319121	0.9607	0.86759	0.968371	0.904979	0.962426	0.888397	0.914758	0.740518			0	0	0	ADCK5
ADCY1	-	-	-	-	0.852522	0.199794	0.80383	0.174838	1.161	0.366904	1.21143	0.214945	0.972606	0.859081	1.02704	0.858513			0	0	0	ADCY1
ADCY10P1	-	-	-	-	1.0653	0.756677	1.11125	0.51752	1.36492	0.124592	1.32732	0.298662	1.06455	0.637897	1.04436	0.861091			0	0	0	ADCY10P1
ADCY3	-	-	-	-	0.874601	0.629368	0.863022	0.606982	0.955452	0.866124	0.980498	0.938364	1.09345	0.748938	1.1073	0.710888			0	0	0	ADCY3
ADCY5	-	-	-	-	0.755951	0.189145	0.689036	0.118949	0.776342	0.0465432	0.924456	0.718369	0.754503	0.197832	0.730107	0.172779			0	0	0	ADCY5
ADCY6	-	-	-	-	0.747425	0.0740768	0.712616	0.0811025	1.00564	0.977301	0.992484	0.967688	0.945322	0.814611	0.909988	0.644174			0	0	0	ADCY6
ADCY7	-	-	-	-	0.848636	0.359041	0.779808	0.238248	1.01761	0.928001	1.03379	0.861403	1.15069	0.531976	1.11696	0.626502			0	0	0	ADCY7
ADCY8	-	-	-	-	1.572	0.0160557	2.00413	0.00303054	0.796092	0.201366	0.74416	0.0630697	0.995522	0.976475	0.787405	0.168005			3	0	0	ADCY8
ADCY9	-	-	-	-	0.765563	0.206781	0.660098	0.0908207	0.958555	0.857621	0.946106	0.809176	1.08311	0.757525	1.07485	0.750924			0	0	0	ADCY9
ADCYAP1R1	-	-	-	-	0.811688	0.0659569	0.864274	0.17849	1.27654	0.440361	1.2824	0.29861	1.14598	0.230125	1.02446	0.902737			0	0	0	ADCYAP1R1
ADD1	-	-	-	-	0.838113	0.167247	0.837847	0.156004	0.952199	0.715336	0.916102	0.401959	1.07781	0.571121	1.08193	0.490282			0	0	0	ADD1
ADD2	-	-	-	-	0.797059	0.183959	0.758743	0.12884	0.648013	0.0491263	0.760547	0.2021	0.847022	0.260651	0.922965	0.219405			0	-1	0	ADD2
ADD3	-	-	-	-	1.2898	0.52189	1.24125	0.573495	0.852484	0.665164	0.925881	0.819911	0.82795	0.599208	0.912278	0.799001			0	0	0	ADD3
ADH5	-	-	-	-	1.00636	0.966368	1.01356	0.935036	0.983761	0.909796	1.05386	0.691613	0.865028	0.382012	0.973001	0.841468			0	0	0	ADH5
ADI1	-	-	-	-	1.01	0.801214	1.04787	0.498873	0.933428	0.41088	0.955851	0.522249	0.833795	0.0888086	0.888326	0.159506			0	0	0	ADI1
ADIPOR1	-	-	-	-	1.03904	0.394361	1.08615	0.0770159	1.13478	0.203236	1.10784	0.0644758	0.955368	0.602258	0.984327	0.740445			0	0	0	ADIPOR1
ADIPOR2	-	-	-	-	1.11187	0.0845367	1.10476	0.100398	0.890774	0.00432099	0.952638	0.41624	1.0558	0.0796461	1.19607	0.0457236			0	0	0	ADIPOR2
ADIRF	-	-	-	-	0.891743	0.368707	0.847517	0.250685	1.0843	0.773167	0.967793	0.861164	1.27461	0.43552	1.06285	0.668989			0	0	0	ADIRF
ADK	-	-	-	-	1.21428	0.232746	1.31662	0.136486	0.922488	0.699276	0.856392	0.377253	0.910539	0.66549	0.882108	0.481785			0	0	0	ADK
ADM	-	-	-	-	1.10672	0.137818	1.23443	0.0828432	1.10574	0.471858	1.13458	0.275798	0.75659	0.0765935	0.840682	0.245122			0	0	0	ADM
ADM2	-	-	-	-	0.754823	0.24744	0.770136	0.223063	0.65613	0.0997308	0.57571	0.0469743	1.44666	0.14439	1.22473	0.39346			0	-3	0	ADM2
ADM5	-	-	-	-	0.950174	0.816418	1.03796	0.864771	1.24406	0.376677	1.17445	0.508512	1.35784	0.173912	1.33027	0.237433			0	0	0	ADM5
ADNP	-	-	-	-	1.04949	0.698877	0.950975	0.637928	1.01996	0.859603	1.04882	0.668786	0.967267	0.770223	1.02096	0.828395			0	0	0	ADNP
ADNP2	-	-	-	-	1.15318	0.157555	1.12591	0.242862	0.937075	0.211407	0.960809	0.686143	1.01364	0.858827	1.0393	0.744181			0	0	0	ADNP2
ADO	-	-	-	-	1.10291	0.0691282	1.12889	0.0268333	1.12537	0.183181	1.1293	0.166378	1.1156	0.225811	1.01698	0.86312			0	0	0	ADO
ADORA1	-	-	-	-	0.403275	0.0344307	0.381644	0.0199991	0.709346	0.335675	0.848391	0.596424	0.720737	0.323852	0.767322	0.440951			-3	0	0	ADORA1		1
ADORA2A-AS1	-	-	-	-	0.85525	0.24322	0.722154	0.119057	1.09124	0.727614	0.896003	0.563454	1.31195	0.337334	1.37041	0.169738			0	0	0	ADORA2A-AS1
ADORA2B	-	-	-	-	1.19604	0.145199	1.31131	0.0584851	1.02126	0.717126	0.996553	0.970855	0.942623	0.222341	0.850836	0.0501599			0	0	0	ADORA2B
ADPGK	-	-	-	-	1.07332	0.239729	1.15616	0.0699379	1.1826	0.0100403	1.15898	0.137664	1.11605	0.0258937	1.15121	0.156083			0	0	0	ADPGK
ADPRH	-	-	-	-	1.06043	0.657941	1.04466	0.756619	0.944631	0.599848	1.12818	0.184306	0.728969	0.00922923	0.885764	0.163091			0	0	0	ADPRH
ADPRHL1	-	-	-	-	0.834467	0.185974	0.873787	0.338123	0.940461	0.720884	0.972309	0.821108	1.37189	0.0997068	1.03186	0.798047			0	0	0	ADPRHL1
ADPRHL2	-	-	-	-	0.890483	0.537766	1.04132	0.817827	1.02585	0.913032	1.00044	0.997799	0.975558	0.901541	0.999615	0.998141			0	0	0	ADPRHL2
ADPRM	-	-	-	-	1.19805	0.35349	1.19545	0.295615	1.07893	0.569807	1.03299	0.719468	1.19439	0.238382	1.1226	0.215634			0	0	0	ADPRM
ADRA1B	-	-	-	-	0.879929	0.566796	0.900624	0.591337	0.993193	0.978836	1.00213	0.988464	1.18412	0.521963	1.13389	0.454612			0	0	0	ADRA1B
ADRA2C	-	-	-	-	0.790121	0.348971	0.877736	0.382372	0.423708	0.0140401	0.53094	0.0381154	0.848464	0.489528	0.802188	0.309809			0	-3	0	ADRA2C
ADRB2	-	-	-	-	1.25305	0.0934677	1.50448	0.0366187	0.971965	0.887779	0.938068	0.755142	0.827092	0.208538	0.785369	0.114855			2	0	0	ADRB2
ADRBK1	-	-	-	-	0.804085	0.321685	0.843721	0.411789	1.08049	0.745323	1.06989	0.774614	1.08851	0.730667	1.0409	0.859985			0	0	0	ADRBK1
ADRBK2	-	-	-	-	1.00695	0.957249	0.960362	0.747152	0.63061	0.0181875	0.660439	0.0131103	1.02061	0.858777	1.05684	0.56969			0	-3	0	ADRBK2
ADRM1	-	-	-	-	0.824213	0.601726	0.924859	0.805872	0.967123	0.926793	0.972597	0.933498	0.93707	0.848395	0.900169	0.7488			0	0	0	ADRM1
ADSL	-	-	-	-	0.960571	0.747462	1.04187	0.659548	1.04962	0.729671	1.00847	0.928069	0.997821	0.985234	1.01271	0.90733			0	0	0	ADSL
ADSS	-	-	-	-	1.26037	0.40055	1.27401	0.382796	1.15597	0.644714	1.08336	0.790046	1.01266	0.968411	1.0553	0.856334			0	0	0	ADSS
ADTRP	-	-	-	-	1.38902	0.00768149	1.87608	0.00270657	0.717086	0.026651	0.998557	0.994254	1.02606	0.806426	1.31877	0.221946			2	0	0	ADTRP
AEBP1	-	-	-	-	0.910552	0.698712	0.915852	0.717481	0.877394	0.647438	0.862681	0.5787	0.939057	0.832424	0.927526	0.782861			0	0	0	AEBP1
AEBP2	-	-	-	-	1.48835	0.111481	1.48465	0.119691	0.965512	0.915297	1.07004	0.769969	0.865666	0.557164	0.921255	0.765918			0	0	0	AEBP2
AEN	1582	-	-15	109	1.41431	0.142568	1.57153	0.0693035	1.01299	0.942352	0.998536	0.991773	0.727665	0.133779	0.728696	0.0842961	1	3	0	0	0	AEN	top-116
AES	-	-	-	-	0.732397	0.0870128	0.769568	0.0862042	0.468621	0.00609432	0.47463	0.0213617	1.03436	0.846945	1.03822	0.821261			0	-3	0	AES
AFAP1	-	-	-	-	1.37357	0.121169	1.38522	0.109641	0.753932	0.0304142	0.753308	0.0511542	0.99599	0.962808	1.0084	0.940635			0	0	0	AFAP1
AFAP1L1	-	-	-	-	0.916874	0.754205	0.871644	0.640007	0.835888	0.558053	0.798274	0.417192	0.950881	0.877244	0.875571	0.661819			0	0	0	AFAP1L1
AFF1	-	-	-	-	1.12375	0.155713	1.00114	0.980486	1.00434	0.951495	1.07405	0.261342	1.05872	0.566741	1.05899	0.337081			0	0	0	AFF1
AFF2	-	-	-	-	0.749824	0.140344	0.749632	0.264435	1.01961	0.924783	0.834409	0.346818	0.99534	0.986783	0.986951	0.96776			0	0	0	AFF2
AFF3	-	-	-	-	0.971475	0.938919	0.931052	0.817951	0.620911	0.327397	0.531448	0.0898478	1.00294	0.994715	0.824868	0.620822			0	-3	0	AFF3
AFF4	-	-	-	-	1.50937	0.098304	1.42243	0.0877514	1.08174	0.778037	1.16864	0.481178	0.995135	0.985956	1.05628	0.788188			0	0	0	AFF4
AFG3L1P	-	-	-	-	0.900715	0.323244	0.942133	0.353771	1.22137	0.00483542	1.19793	0.0313711	1.85598	1.10398e-05	2.00204	0.000679584			0	0	3	AFG3L1P
AFG3L2	-	-	-	-	1.06037	0.448658	1.12016	0.143533	1.01563	0.863033	1.03309	0.594273	0.860416	0.153362	0.896045	0.247538			0	0	0	AFG3L2
AFMID	-	-	-	-	0.863718	0.401002	0.878256	0.405925	1.0714	0.667632	1.08826	0.440182	0.957568	0.728413	1.021	0.88264			0	0	0	AFMID
AFTPH	-	-	-	-	1.25493	0.418901	1.23397	0.431649	1.03152	0.917488	0.978779	0.93087	0.977228	0.9346	1.01233	0.963044			0	0	0	AFTPH
AGA	-	-	-	-	1.03631	0.535296	1.03771	0.44525	0.914443	0.0686517	0.995625	0.919028	1.0004	0.990088	1.15036	0.0375064			0	0	0	AGA
AGAP1	-	-	-	-	0.750099	0.152263	0.719454	0.14362	0.943593	0.765101	0.984456	0.938543	1.10587	0.606749	1.07653	0.712759			0	0	0	AGAP1
AGAP2	-	-	-	-	0.62431	0.0633598	0.595384	0.0662283	0.913985	0.708683	0.971698	0.882434	0.980841	0.947145	1.05013	0.819915			0	0	0	AGAP2
AGAP2-AS1	-	-	-	-	0.822879	0.550451	0.836188	0.533672	1.06943	0.841645	1.13234	0.715371	1.1389	0.714969	1.07443	0.813703			0	0	0	AGAP2-AS1
AGAP3	-	-	-	-	0.883638	0.622807	0.846114	0.488444	0.991251	0.973363	0.947685	0.845482	1.03832	0.88469	1.01305	0.958665			0	0	0	AGAP3
AGAP4	-	-	-	-	1.48234	0.0143859	1.30492	0.0218661	1.09194	0.286199	1.10093	0.288076	0.939015	0.572712	1.06553	0.464114			0	0	0	AGAP4
AGAP5	-	-	-	-	1.10692	0.30781	1.13374	0.12056	1.05611	0.330368	1.09546	0.518806	0.984096	0.829163	0.983493	0.848442			0	0	0	AGAP5
AGAP6	-	-	-	-	1.23882	0.0181174	1.36674	0.00337964	1.27915	0.00207971	1.25188	0.014349	1.24487	0.00490088	1.08564	0.175611			0	0	0	AGAP6
AGAP7	-	-	-	-	1.27492	0.105939	1.33126	0.0243026	1.23499	0.19556	1.15827	0.0407211	1.02152	0.867962	1.29874	0.0165387			0	0	0	AGAP7
AGBL5	-	-	-	-	0.889626	0.114789	0.914451	0.180035	1.09795	0.441069	1.0962	0.374385	0.945316	0.612331	0.911652	0.334135			0	0	0	AGBL5
AGFG1	-	-	-	-	1.16985	0.179477	1.21135	0.124303	1.03449	0.781622	1.02771	0.775181	0.967612	0.7843	0.956512	0.654867			0	0	0	AGFG1
AGFG2	-	-	-	-	0.788033	0.433961	0.682054	0.187829	0.971043	0.902433	0.988003	0.964771	0.863863	0.598134	0.856154	0.596906			0	0	0	AGFG2
AGGF1	-	-	-	-	1.21022	0.252888	1.15464	0.377671	0.927936	0.708336	0.955125	0.76269	1.05366	0.773324	1.09843	0.534988			0	0	0	AGGF1
AGK	-	-	-	-	1.15119	0.121569	1.20197	0.0609146	1.03883	0.162353	1.00753	0.920511	0.985569	0.788112	0.991193	0.908318			0	0	0	AGK
AGL	-	-	348	-	1.27122	0.393547	1.19104	0.530738	1.08016	0.810119	1.10869	0.682217	0.979469	0.949292	1.01597	0.949948		1	0	0	0	AGL
AGO1	-	-	-	-	1.04578	0.755147	0.96159	0.810349	0.950102	0.677174	0.990872	0.936693	1.08753	0.566677	1.09106	0.598135			0	0	0	AGO1
AGO2	-	-	-	-	1.01485	0.95698	1.03241	0.910997	0.946665	0.80196	0.933936	0.751764	1.04352	0.834486	0.998538	0.994874			0	0	0	AGO2
AGO3	-	-	-627	-	1.10962	0.218063	1.11503	0.19973	1.03477	0.608345	1.01143	0.833518	1.02186	0.792541	1.06014	0.242831		1	0	0	0	AGO3
AGO4	-	-	-	-	1.0758	0.831386	0.899589	0.726493	0.958076	0.880137	0.917854	0.758396	1.10217	0.710646	1.20777	0.491433			0	0	0	AGO4
AGPAT2	-	-	-	-	0.774865	0.305837	0.80347	0.268355	0.8476	0.486411	0.850742	0.53311	1.00786	0.969307	0.979155	0.915714			0	0	0	AGPAT2
AGPAT4	-	-	-	-	0.793975	0.0188778	0.729115	0.00609164	0.931066	0.383103	0.907892	0.0640688	1.0904	0.401966	1.15684	0.0219426			0	0	0	AGPAT4
AGPAT5	-	-	-	-	1.16224	0.372571	1.21466	0.298253	0.859859	0.431937	0.881417	0.441272	1.1891	0.42204	1.1929	0.422684			0	0	0	AGPAT5
AGPAT6	-	-	-	-	1.04067	0.722867	1.11294	0.354876	1.07195	0.60626	1.0383	0.728219	1.05954	0.638451	1.11927	0.363268			0	0	0	AGPAT6
AGPAT9	-	-	-	-	1.21283	0.125132	1.1882	0.155264	0.958245	0.712285	0.937208	0.525605	1.24725	0.110136	1.22155	0.125598			0	0	0	AGPAT9
AGPS	-	-	-	-	1.2918	0.365751	1.18807	0.532278	1.07628	0.793425	1.07677	0.773804	0.854898	0.574579	0.870705	0.602373			0	0	0	AGPS
AGRN	-	-	-	-	0.825096	0.533429	0.825044	0.527839	0.932286	0.812644	0.923958	0.811044	0.986603	0.964369	0.916599	0.791784			0	0	0	AGRN
AGTPBP1	-	-	-	-	1.30113	0.336507	1.16568	0.57693	1.11774	0.767169	1.04112	0.886832	0.878693	0.735074	0.879486	0.676341			0	0	0	AGTPBP1
AGTRAP	-	-	-	-	0.730721	0.22606	0.787064	0.262605	1.02432	0.924903	1.01806	0.935552	1.06769	0.78142	1.06883	0.752529			0	0	0	AGTRAP
AHCTF1	-	-	-	-	1.34122	0.131915	1.31607	0.123882	1.0492	0.835934	1.09444	0.666016	1.07035	0.771968	1.14686	0.501467			0	0	0	AHCTF1	1	1
AHCY	-	-	-	-149	0.852211	0.486269	0.936744	0.74149	0.950406	0.835139	0.938162	0.754566	1.0161	0.944554	1.02448	0.908676		2	0	0	0	AHCY
AHCYL1	-	-	-	-	1.14515	0.00646077	1.09845	0.0504712	0.900757	0.00829225	0.927209	0.195551	1.04977	0.102126	1.06782	0.244476			0	0	0	AHCYL1
AHCYL2	-	-	-	-	0.955786	0.522047	0.817826	0.0564487	0.964551	0.520615	0.960923	0.731445	1.21769	0.0311019	1.20542	0.0849752			0	0	0	AHCYL2
AHDC1	-	-	-	-	0.649063	0.163569	0.549067	0.0792191	0.896424	0.69442	0.883606	0.718957	1.1373	0.644413	1.0467	0.887126			0	0	0	AHDC1
AHI1	-	-	-	-	1.43019	0.179515	1.37282	0.210585	1.2072	0.44185	1.10676	0.663888	1.17294	0.560846	1.13523	0.584272			0	0	0	AHI1
AHNAK	-	-	-	-	1.16047	0.20215	0.93705	0.579616	0.839581	0.187205	1.05928	0.697439	1.02108	0.859724	1.148	0.451773			0	0	0	AHNAK
AHNAK2	-	-	-	-	0.820928	0.434418	0.660884	0.193664	0.775253	0.266524	0.87601	0.644096	0.9987	0.995414	1.00142	0.996653			0	0	0	AHNAK2
AHR	-	-	-	-	0.93717	0.826474	1.17942	0.637923	0.968982	0.936331	1.01615	0.94243	1.00243	0.994084	1.04526	0.871985			0	0	0	AHR
AHRR	-	-	-	-	0.679272	0.102746	0.618005	0.0831129	0.700334	0.160853	0.742062	0.238009	1.51244	0.149704	1.50922	0.143201			0	0	3	AHRR
AHSA1	-	-	-	-	0.83265	0.223306	0.914573	0.418041	0.975175	0.868887	0.989204	0.909806	0.934799	0.66926	0.975881	0.819309			0	0	0	AHSA1
AHSA2	-	-	-	-	1.01966	0.760211	1.01812	0.843387	1.09525	0.29271	1.11588	0.384808	1.21127	0.0704542	1.29409	0.110819			0	0	0	AHSA2
AIDA	-	-	-	-	1.38027	0.32343	1.31173	0.410931	0.978064	0.946838	0.988138	0.968956	0.813835	0.5792	0.849925	0.613693			0	0	0	AIDA
AIF1L	-	-	-	-	0.877662	0.0440566	0.851443	0.092533	0.746576	0.0480486	0.837599	0.129228	0.885026	0.268734	0.966832	0.728983			0	0	0	AIF1L
AIFM1	-	-	-	-	0.928887	0.394558	0.926592	0.133837	1.05409	0.615962	1.01858	0.701309	0.937791	0.632859	0.908468	0.305812			0	0	0	AIFM1
AIFM2	-	-	-	-	0.828869	0.469579	0.869867	0.547588	0.848734	0.554149	0.846413	0.50138	0.971136	0.910971	0.930957	0.746084			0	0	0	AIFM2
AIG1	-	-	-264	-	0.913331	0.158673	1.00883	0.899178	0.86245	0.0643648	0.855558	0.110824	1.03566	0.503186	1.04237	0.715592		1	0	0	0	AIG1
AIM1	-	-	-	-	1.04086	0.768628	1.15049	0.309103	0.975941	0.882069	1.06114	0.585644	0.751449	0.154399	0.840549	0.174674			0	0	0	AIM1
AIM1L	-	-	-	-	0.859616	0.457704	1.01162	0.949987	1.136	0.68098	1.02694	0.889714	1.09291	0.753181	0.990383	0.959186			0	0	0	AIM1L
AIMP1	-	-	-	-	1.46552	0.173931	1.61995	0.116939	1.16331	0.607948	1.09416	0.739696	0.895983	0.71511	0.943367	0.842732			0	0	0	AIMP1
AIMP2	-	-	-	-	0.886792	0.510236	0.91272	0.542513	1.10542	0.516942	1.15604	0.335439	0.947414	0.734256	0.954766	0.762665			0	0	0	AIMP2
AIP	-	-	-	-	0.772698	0.33807	0.84576	0.420432	0.840054	0.543665	0.819156	0.374798	0.914233	0.743673	0.926634	0.70493			0	0	0	AIP
AJUBA	-	-	-	-	0.808464	0.162454	0.671765	0.0153252	0.832169	0.231189	0.844541	0.33324	0.82638	0.248025	0.793632	0.207795			0	0	0	AJUBA
AK1	-	-	-	-	0.804441	0.291091	0.893648	0.477271	0.935927	0.791236	0.95807	0.831631	0.829891	0.401709	0.816027	0.316739			0	0	0	AK1
AK2	-	-	-	-	1.00217	0.979951	1.04266	0.479618	1.08639	0.412736	1.09224	0.134734	1.02409	0.732044	1.03461	0.535648			0	0	0	AK2
AK3	-	-	-	-	1.28233	0.420053	1.43569	0.236074	1.07139	0.83452	0.984856	0.949775	1.05413	0.871114	0.922598	0.799049			0	0	0	AK3
AK4	-	-	-	-	1.22027	0.108765	1.19685	0.150648	1.09834	0.407466	1.14902	0.34622	0.941274	0.697256	1.00908	0.952235			0	0	0	AK4
AK5	-	-	-	-	0.793521	0.0859953	0.898889	0.297883	0.726736	0.112212	0.796866	0.190001	1.01867	0.843338	0.962366	0.6946			0	0	0	AK5
AK6	-	-	-	-	1.34266	0.363208	1.43949	0.351107	0.666507	0.279036	0.702516	0.300988	0.87738	0.724678	1.00703	0.984141			0	-1	0	AK6
AK9	-	-	-	-	1.25702	0.617143	1.0694	0.867803	0.829558	0.627798	0.921317	0.800915	0.955552	0.891984	1.06767	0.834614			0	0	0	AK9
AKAP1	-	-	-	-	0.911632	0.68645	0.900995	0.630465	1.05541	0.784662	1.06507	0.686446	1.0257	0.902828	0.997355	0.98758			0	0	0	AKAP1
AKAP10	-	-	-	-	1.28937	0.119935	1.26381	0.165508	1.01345	0.924065	1.02352	0.881251	0.90976	0.552534	0.93549	0.66382			0	0	0	AKAP10
AKAP11	-	-	-89	-	1.47468	0.257885	1.44199	0.249386	1.07031	0.852889	1.05467	0.864866	1.01814	0.968181	1.03119	0.913025		1	0	0	0	AKAP11
AKAP12	-	-	-	-	1.45565	0.023613	1.43726	0.0154599	1.19622	0.0454097	1.39448	0.0155288	0.595344	0.0014733	0.659771	0.0538563			0	0	-3	AKAP12
AKAP13	-	-	-	-	1.18788	0.0250004	1.07044	0.191878	0.981636	0.732679	1.08548	0.0966847	1.08669	0.193664	1.17946	0.0335583			0	0	0	AKAP13
AKAP2	-	-	-	-	1.34236	0.329765	1.23318	0.424631	0.837475	0.335711	0.945879	0.805545	1.13499	0.644823	1.09056	0.77397			0	0	1	AKAP2
AKAP5	-	-	-	-	1.05605	0.871347	0.856744	0.636271	1.05256	0.848122	1.036	0.89595	0.701068	0.211299	0.783662	0.385997			0	0	0	AKAP5
AKAP6	-	-	-	-	1.00072	0.992236	0.908898	0.264102	0.837355	0.128814	0.9834	0.914067	0.986981	0.887023	0.939679	0.249073			0	0	0	AKAP6
AKAP7	-	-	-	-	1.35775	0.338959	1.28299	0.416812	0.847609	0.636544	0.997941	0.995212	0.732911	0.386729	0.770812	0.457185			0	0	0	AKAP7
AKAP8	-	-	-	-	0.995904	0.983378	1.00661	0.973258	1.09153	0.509124	1.08518	0.585319	0.907839	0.488913	0.891607	0.443337			0	0	0	AKAP8
AKAP8L	-	-	-	-	0.818199	0.285167	0.831211	0.259874	0.976855	0.889615	0.986552	0.928542	0.93177	0.70496	0.934553	0.660991			0	0	0	AKAP8L
AKAP9	-	-	-	-	1.38825	0.280588	1.23206	0.377163	1.14801	0.700115	1.12178	0.70876	1.05778	0.877294	1.07302	0.767011			0	0	0	AKAP9
AKIP1	-	-	-	-	0.82705	0.0360572	0.822335	0.025179	1.05836	0.40748	1.10534	0.183888	0.874108	0.0727426	0.889206	0.240085			0	0	0	AKIP1
AKIRIN1	-	-	-	-	1.12495	0.566689	1.12872	0.571635	0.614886	0.128776	0.619513	0.0601487	0.708286	0.243921	0.713304	0.179257			0	-3	0	AKIRIN1
AKIRIN2	-	-	-	-	0.750633	0.0271954	0.730078	0.0229142	1.13323	0.00904292	1.15301	0.123593	1.0733	0.0738101	1.00713	0.903666			0	0	0	AKIRIN2
AKNA	-	-	-	-	0.815417	0.395275	0.847703	0.482684	1.01742	0.948993	0.985184	0.949466	1.23967	0.459326	1.16075	0.49855			0	0	0	AKNA
AKR1A1	-	-	-	-	0.804537	0.175631	0.908384	0.401086	0.98128	0.926648	0.946569	0.689768	1.073	0.729749	1.07687	0.586348			0	0	0	AKR1A1
AKR1B1	-	-	-	-	0.935297	0.425076	1.03812	0.547878	0.968119	0.822237	0.960878	0.76326	1.08999	0.484448	1.14146	0.237174			0	0	0	AKR1B1
AKR1C3	-	-	-	-	0.87831	0.503786	0.944647	0.827561	0.641404	0.180124	0.837204	0.393526	0.842112	0.395607	0.943001	0.750639			0	-1	0	AKR1C3
AKR1E2	-	-	-	-	0.950073	0.785881	0.891619	0.554648	1.05314	0.750062	1.07802	0.483999	1.08969	0.421141	1.11048	0.427876			0	0	0	AKR1E2
AKR7A2	-	-	-	-	0.801486	0.211123	0.907713	0.519318	0.952287	0.763764	1.03491	0.81826	0.884372	0.445967	0.937881	0.67491			0	0	0	AKR7A2
AKT1	-	-	-	-	0.799765	0.278552	0.819704	0.339931	0.950545	0.837742	0.941213	0.790365	1.01915	0.940104	1.01217	0.956859			0	0	0	AKT1
AKT1S1	-	-	-	-	0.839336	0.499198	0.883523	0.574064	0.872891	0.543361	0.831611	0.454693	1.30449	0.238585	1.18589	0.428951			0	0	0	AKT1S1
AKT2	-	-	-	-	0.812152	0.422441	0.816582	0.424326	1.01085	0.966517	1.02985	0.903601	1.04476	0.867777	1.02815	0.912181			0	0	0	AKT2
AKT3	-	-	-	-	1.34452	0.334094	1.29225	0.37257	1.02306	0.940773	0.989032	0.964802	1.04227	0.890621	1.05013	0.842737			0	0	0	AKT3
AKTIP	-	-	-	-	0.962363	0.781792	0.954791	0.758572	1.01339	0.918844	1.05101	0.62707	0.935384	0.637538	0.930001	0.587779			0	0	0	AKTIP
ALAD	-	-	-	-	0.752618	0.139558	0.720822	0.0392862	0.916353	0.697746	0.949543	0.7779	0.958082	0.819393	0.984925	0.920026			0	0	0	ALAD
ALAS1	-	-	-	-	0.919502	0.503922	1.01345	0.901641	0.933319	0.598285	0.926993	0.470386	0.912673	0.497817	0.928884	0.53109			0	0	0	ALAS1
ALCAM	-	-	-	-	1.53548	0.073113	1.53933	0.0730494	0.936688	0.757051	0.912598	0.620454	1.00819	0.972491	0.994739	0.97828			0	0	0	ALCAM
ALDH16A1	-	-	-	-	0.800909	0.365089	0.802939	0.360772	0.94715	0.839138	0.958989	0.871621	0.963107	0.884867	0.908463	0.681293			0	0	0	ALDH16A1
ALDH18A1	-	-	-	-	1.09517	0.17665	1.12064	0.119202	0.928147	0.0484365	0.947734	0.184141	1.03774	0.323024	1.05962	0.224782			0	0	0	ALDH18A1
ALDH1A1	-	-	-	-	0.621695	0.502946	0.58612	0.427519	0.680606	0.448828	0.517848	0.266053	0.824328	0.745783	0.868334	0.7883			0	-2	0	ALDH1A1
ALDH1B1	-	-	-	-	1.02691	0.810672	1.05494	0.578664	1.06888	0.56751	1.05535	0.678127	0.750672	0.10957	0.738561	0.11303			0	0	0	ALDH1B1
ALDH1L1	-	-	-	-	0.644619	0.0908852	0.690114	0.111863	0.667273	0.0764682	0.668115	0.186643	1.04402	0.862973	1.15227	0.432463			0	-3	0	ALDH1L1
ALDH1L2	-	-	-	-	1.13202	0.603841	1.08396	0.641793	0.746657	0.242035	0.746849	0.191194	1.23913	0.410862	1.11201	0.638584			0	0	0	ALDH1L2
ALDH2	-	-	-	-	0.856219	0.112924	0.901696	0.143063	0.456413	0.0107945	0.467209	0.0107441	1.12601	0.352053	1.15214	0.214961			0	-3	0	ALDH2
ALDH3A2	-	-	-	-	1.06588	0.497143	1.00235	0.980524	1.03559	0.719296	1.00492	0.955904	0.871481	0.239513	0.923481	0.385766			0	0	0	ALDH3A2
ALDH3B1	-	-	-	-	0.736908	0.118401	0.678557	0.0704887	0.912977	0.740756	0.92602	0.751067	1.02582	0.917125	1.04077	0.861275			0	0	0	ALDH3B1
ALDH4A1	-	-	-	-	0.747306	0.209092	0.786114	0.273896	0.727987	0.203222	0.759213	0.225846	0.589637	0.100282	0.617083	0.0607807			0	0	-3	ALDH4A1
ALDH5A1	-	-	-	-	1.08419	0.607648	0.9755	0.868115	0.969554	0.868885	0.984172	0.889529	0.766512	0.199094	0.790649	0.0315365			0	0	0	ALDH5A1
ALDH6A1	-	-	-	-	1.02859	0.886807	0.886904	0.519139	1.06263	0.751063	1.05965	0.677898	0.967428	0.80031	0.918056	0.663987			0	0	0	ALDH6A1
ALDH7A1	-	-	-	-	0.948748	0.732529	0.976676	0.86077	0.814303	0.0259657	0.807702	0.127001	0.923522	0.328508	1.0261	0.844927			0	0	0	ALDH7A1
ALDH8A1	-	-	-	-	0.991642	0.933135	1.03201	0.761318	0.961604	0.73474	0.84714	0.172766	1.10693	0.35648	1.02931	0.777723			0	0	0	ALDH8A1
ALDH9A1	-	-	-	-	1.13493	0.21402	1.12859	0.22971	0.926733	0.382492	0.868817	0.171313	0.883681	0.218412	0.880596	0.202532			0	0	0	ALDH9A1
ALDOA	-	-	-	-	0.809605	0.466255	0.8798	0.610336	0.990262	0.974594	0.972975	0.917638	1.02342	0.936221	0.974652	0.922461			0	0	0	ALDOA
ALDOC	-	-	-	-	0.835155	0.280753	0.783271	0.097968	0.839247	0.206529	1.12312	0.492812	0.813407	0.410895	1.0331	0.82685			0	0	0	ALDOC
ALG1	-	-	-	-	0.961783	0.851598	0.98587	0.943476	1.14713	0.497088	1.16439	0.31679	1.09507	0.603103	1.03818	0.821149			0	0	0	ALG1
ALG10	-	-	-	-	1.29682	0.357496	1.34431	0.278367	0.889502	0.642021	0.806595	0.402878	0.911249	0.792686	0.974508	0.922569			0	0	0	ALG10
ALG10B	-	-	-	-	1.62593	0.303352	1.64525	0.297142	1.01845	0.973659	0.915755	0.851531	0.950084	0.930565	0.955148	0.92869			0	0	0	ALG10B
ALG11	-	-	-	-	1.41584	0.162328	1.24859	0.282324	0.998941	0.997601	1.16539	0.510662	0.912756	0.768438	0.897565	0.700455			0	0	0	ALG11
ALG12	-	-	-	-	0.773562	0.265155	0.786629	0.303256	1.03382	0.901842	0.969076	0.881063	1.31492	0.247059	1.25665	0.324196			0	0	0	ALG12
ALG13	-	-	-	-	1.33264	0.0819435	1.3151	0.130041	1.12618	0.504084	0.98151	0.934968	0.904499	0.618237	0.932417	0.737465			0	0	0	ALG13
ALG14	-	-	-	-	0.967314	0.768962	0.983246	0.870911	0.961534	0.735268	1.06603	0.575815	1.00854	0.954542	1.13965	0.244613			0	0	0	ALG14
ALG1L9P	-	-	-	-	1.2878	0.0310148	1.12132	0.262332	1.12583	0.597643	0.996389	0.979151	1.36736	0.218255	1.09123	0.553204			0	0	0	ALG1L9P
ALG2	-	-	-	-	1.07619	0.0222709	1.13425	0.0252143	1.21086	0.0802408	1.20506	0.0105851	1.03959	0.612449	1.01431	0.776235			0	0	0	ALG2
ALG3	-	-	-	-	0.827656	0.49718	0.877746	0.616643	1.09884	0.720653	1.08632	0.689935	1.06233	0.802356	1.01725	0.936277			0	0	0	ALG3
ALG5	-	-	-	-	1.31818	0.223281	1.46497	0.128175	1.0878	0.696542	1.14603	0.463338	0.946251	0.803911	0.977832	0.909868			0	0	0	ALG5
ALG6	-	-	-	-	1.23844	0.596152	1.31022	0.493798	1.13753	0.772013	1.11659	0.780713	0.885097	0.800856	0.913401	0.833543			0	0	0	ALG6
ALG8	-	-	-	-	1.1616	0.417478	1.18762	0.370631	1.13629	0.479057	1.09778	0.597909	1.0815	0.67955	1.11139	0.531903			0	0	0	ALG8
ALG9	-	-	-	-	1.27461	0.130159	1.19223	0.215801	1.16953	0.191448	1.13749	0.299062	1.05625	0.627673	1.07707	0.512747			0	0	0	ALG9
ALKBH1	-	-	-	-	1.10222	0.0575121	1.13569	0.136319	1.15827	0.234435	1.04211	0.691956	1.04134	0.713885	1.15147	0.154071			0	0	0	ALKBH1
ALKBH2	-	-	-	-	0.985248	0.899447	1.10112	0.279814	1.16639	0.330195	1.10864	0.215426	1.08893	0.442181	1.06266	0.60073			0	0	0	ALKBH2
ALKBH3	-	-	-	-	0.959785	0.758338	1.00448	0.963534	1.06534	0.643217	1.05368	0.663527	0.892838	0.327577	0.972623	0.798887			0	0	0	ALKBH3
ALKBH4	-	-	-	-	0.7646	0.268954	0.789212	0.292513	1.12393	0.624502	1.03847	0.881548	1.01329	0.954571	0.932385	0.774924			0	0	0	ALKBH4
ALKBH5	-	-	-	-	0.824774	0.481399	0.748937	0.312924	1.05032	0.83374	1.03118	0.920703	1.11446	0.681472	1.05179	0.869641			0	0	0	ALKBH5
ALKBH6	-	-	-	-	0.748903	0.183334	0.815577	0.156635	0.948019	0.774933	0.960415	0.838237	1.02837	0.872872	0.956243	0.779651			0	0	0	ALKBH6
ALKBH7	-	-	-	-	0.681024	0.094493	0.787893	0.148463	0.999894	0.999495	1.011	0.960594	0.972147	0.869398	0.982893	0.927374			0	0	0	ALKBH7
ALKBH8	-	-	-	-	1.35321	0.142289	1.39076	0.117694	1.17365	0.453808	1.20892	0.403815	0.994005	0.977497	1.01663	0.939426			0	0	0	ALKBH8
ALMS1	-	-	-	-	1.38239	0.0291529	1.16649	0.141333	1.02062	0.902307	1.09318	0.434895	0.990602	0.960375	1.00234	0.981327			0	0	0	ALMS1
ALMS1-IT1	-	-	-	-	2.04201	0.0748409	1.76562	0.164444	1.17343	0.736044	1.16862	0.66662	1.0321	0.954408	0.966835	0.929154			0	0	0	ALMS1-IT1
ALOX12	-	-	-	-	0.773726	0.204738	0.860438	0.401315	1.34484	0.100895	1.0519	0.466261	1.17407	0.257177	0.965284	0.679722			0	0	0	ALOX12		1
ALOX5	-	-	-	-	1.12177	0.560018	1.29824	0.188194	1.03744	0.754547	1.15127	0.229381	0.734023	0.0725351	0.700173	0.0335179			0	0	0	ALOX5	6	1
ALOXE3	-	-	-	-	1.16656	0.508719	1.37136	0.162384	0.968498	0.878846	0.930104	0.709721	1.16628	0.528367	0.983789	0.932533			0	0	0	ALOXE3
ALPK1	-	-	-	-	0.578597	0.0117914	0.575256	0.008364	0.979276	0.839936	0.89377	0.0749288	1.15831	0.197468	1.15047	0.284213			-3	0	0	ALPK1
ALPK2	-	-	-	-	1.42806	0.06959	1.43433	0.0165703	1.01314	0.867594	1.06254	0.517945	1.20777	0.0354134	1.25471	0.0316795			0	0	0	ALPK2
ALPL	-	-	-	-	0.942592	0.910647	1.06222	0.915478	0.441163	0.124309	0.442439	0.0943544	0.827686	0.661161	0.763118	0.51604			0	-3	0	ALPL
ALPP	-	-	-	-	0.81038	0.388575	0.779483	0.319593	0.866257	0.686488	0.821429	0.450735	0.86755	0.677285	0.869134	0.548568			0	0	0	ALPP
ALS2	-	-	-	-	1.15278	0.171922	1.1883	0.0435292	1.03829	0.666524	1.09113	0.466232	0.985235	0.84348	1.02102	0.836951			0	0	0	ALS2
ALS2CL	-	-	-	-	0.912045	0.773719	0.954789	0.8802	0.626015	0.26759	0.645587	0.181567	0.852453	0.654447	0.846976	0.645676			0	-3	0	ALS2CL
ALX3	-	-	-	-	0.865141	0.45392	0.920085	0.716185	1.24639	0.313933	1.10648	0.345443	1.30305	0.228753	1.21067	0.0530659			0	0	0	ALX3
ALYREF	-	-	-	-	0.842152	0.405294	0.912399	0.552446	0.812167	0.400041	0.83583	0.487106	1.03492	0.880689	1.0593	0.798494			0	0	0	ALYREF
AMACR	-	-	-	-	0.974115	0.855591	0.982253	0.921823	0.967079	0.808298	0.939062	0.488257	0.79474	0.327154	0.755544	0.0608722			0	0	0	AMACR	1	1
AMBRA1	-	-	-	-	0.979215	0.926417	0.958978	0.857492	1.04211	0.872301	1.03762	0.85719	1.02849	0.911302	1.00597	0.978862			0	0	0	AMBRA1
AMD1	-	-	-	-	1.38087	0.291511	1.45626	0.244655	1.02775	0.941301	1.0295	0.926015	0.937855	0.873603	1.00374	0.990623			0	0	0	AMD1
AMDHD2	-	-	-	-	0.698111	0.230013	0.703417	0.212215	1.16168	0.628471	1.13809	0.656318	1.1105	0.707636	1.00967	0.975594			0	0	0	AMDHD2
AMER1	-	-	-	-	1.08747	0.471957	1.02092	0.89136	1.05509	0.770111	1.06947	0.642424	0.936715	0.721342	0.914603	0.655677			0	0	0	AMER1
AMFR	-	-	-	-	0.932723	0.651581	0.906622	0.530619	0.933497	0.686387	0.937355	0.653066	0.94449	0.727524	0.948968	0.697528			0	0	0	AMFR
AMH	-	-	-	-	0.977347	0.8778	1.18395	0.301054	1.2217	0.182062	1.09281	0.590711	1.23689	0.202852	1.19407	0.31317			0	0	0	AMH		1
AMIGO1	-	-	-	-	0.693305	0.100536	0.600057	0.058353	1.08527	0.787042	1.08211	0.701888	0.98781	0.967139	0.91469	0.644219			0	0	0	AMIGO1
AMIGO2	-	-	-	-	1.88698	0.00317812	2.0109	0.00321613	1.17746	0.332454	1.1611	0.340907	1.10924	0.555555	1.11932	0.459255			3	0	0	AMIGO2
AMIGO3	-	-	-	-	0.763616	0.244372	0.809205	0.399579	0.970813	0.897892	0.917954	0.711579	1.13248	0.579245	1.06777	0.788696			0	0	0	AMIGO3
AMMECR1	-	-	-	-	1.11176	0.376229	1.07213	0.570704	1.16111	0.39005	1.06092	0.63985	1.25566	0.255327	1.09927	0.451333			0	0	0	AMMECR1
AMMECR1L	-	-	-	-	1.11097	0.0704481	1.18572	0.0321892	1.14808	0.0128498	1.16623	0.0315438	1.14613	0.0115681	1.18647	0.0213181			0	0	0	AMMECR1L
AMN1	-	-	-	-	0.992449	0.972103	1.10991	0.699941	1.03962	0.85344	1.04798	0.860027	1.10753	0.578423	1.21204	0.514435			0	0	0	AMN1
AMOT	-	-	-	-	0.775491	0.0161709	0.647711	0.00160718	0.969562	0.562547	1.00441	0.951517	0.82951	0.0135124	0.797824	0.0408192			-2	0	0	AMOT
AMOTL1	-	-	-	-	1.10811	0.139284	1.01992	0.776441	0.823135	0.143196	0.8904	0.283527	0.949392	0.63899	0.957846	0.609718			0	0	0	AMOTL1
AMOTL2	-	-	-	-	1.11243	0.639041	1.07738	0.734671	0.875005	0.554178	0.854282	0.491716	0.942021	0.800788	0.923343	0.705038			0	0	0	AMOTL2
AMPD2	-	-	-	-	0.890578	0.708677	0.90636	0.750057	1.08956	0.782473	1.11526	0.709413	1.07049	0.819919	1.05321	0.863727			0	0	0	AMPD2
AMPH	-	-	-	-	0.811303	0.32526	0.792103	0.266015	0.733125	0.157834	0.656599	0.0330326	0.841254	0.31549	0.820973	0.296108			0	-2	0	AMPH
AMT	-	-	-	-	0.73832	0.0628987	0.701288	0.0382531	0.998264	0.99077	1.01531	0.935529	1.11572	0.490207	1.08628	0.697666			0	0	0	AMT
AMY2B	-	-	-	-	1.28919	0.670639	1.36577	0.570164	1.2257	0.742207	1.07795	0.87906	1.22387	0.752753	0.973127	0.965351			0	0	0	AMY2B
AMZ2	-	-	-	-	1.19269	0.220566	1.24052	0.167778	0.941218	0.615448	0.925197	0.415122	0.808417	0.136799	0.767625	0.0640731			0	0	0	AMZ2
AMZ2P1	-	-	-	-	1.16397	0.404413	1.31918	0.20209	0.996327	0.978738	1.00203	0.982724	0.825023	0.230727	0.780007	0.109078			0	0	0	AMZ2P1
ANAPC1	-	-	-	-	1.12273	0.298068	1.0522	0.61644	1.05467	0.361232	1.08682	0.148897	1.04937	0.520243	1.06741	0.226457			0	0	0	ANAPC1
ANAPC10	-	-	-	-	1.36451	0.264986	1.40067	0.284294	0.873719	0.593291	0.944778	0.81116	0.836759	0.529811	1.03687	0.895574			0	0	0	ANAPC10
ANAPC11	-	-	-	-	0.793611	0.296332	0.876063	0.450098	1.00998	0.964309	0.978722	0.911415	0.944713	0.774556	0.943708	0.733359			0	0	0	ANAPC11
ANAPC13	-	-	-	-	1.23542	0.420026	1.27951	0.353026	1.01187	0.962385	1.02522	0.924475	0.965599	0.898692	1.0166	0.951011			0	0	0	ANAPC13
ANAPC15	-	-	-	-	0.931761	0.687623	1.05988	0.649165	0.785317	0.305347	0.848596	0.226198	0.903018	0.640644	0.974046	0.879581			0	0	0	ANAPC15
ANAPC16	-	-	-	-	1.1225	0.562015	1.16628	0.466873	0.942688	0.756151	0.956388	0.817225	0.960165	0.833853	0.991774	0.968962			0	0	0	ANAPC16
ANAPC2	-	-	-	-	0.743839	0.317817	0.777515	0.36318	1.01387	0.959642	1.02027	0.938981	1.05886	0.83086	0.940608	0.819749			0	0	0	ANAPC2
ANAPC4	-	-	-	-	1.10819	0.640047	1.12087	0.633275	1.03992	0.898004	1.09811	0.731154	0.845635	0.59765	0.945712	0.804495			0	0	0	ANAPC4
ANAPC5	-	-	-	-	0.969547	0.623969	1.05065	0.472828	1.12349	0.207805	1.10655	0.137303	1.05524	0.408506	1.05121	0.503578			0	0	0	ANAPC5
ANAPC7	-	-	-	-	0.946052	0.105255	0.968045	0.296563	1.14757	0.0561317	1.13509	0.0961204	1.10081	0.062573	1.11589	0.127623			0	0	0	ANAPC7
ANG	-	-	-	-	0.799484	0.197607	0.818266	0.27051	0.957029	0.777906	0.91744	0.705123	1.04774	0.831434	0.913808	0.662366			0	0	0	ANG
ANGEL1	-	-	-	-42	0.944502	0.584259	0.93018	0.566122	1.12621	0.531146	1.11008	0.405191	1.2733	0.216486	1.22833	0.167734		2	0	0	0	ANGEL1
ANGEL2	-	-	-	-	1.32302	0.294242	1.39639	0.225316	1.10085	0.738886	1.06093	0.805939	0.994212	0.983168	1.0075	0.975496			0	0	0	ANGEL2
ANGPT1	-	-	-	-	0.846154	0.602149	0.726457	0.336317	0.946243	0.896046	0.885649	0.775918	0.853462	0.728882	0.684007	0.375564			0	0	0	ANGPT1		1
ANGPT4	-	-	-	-	0.639277	0.184685	0.649043	0.195247	0.610733	0.0129349	0.648081	0.024065	1.02781	0.855069	0.939735	0.653412			0	-3	0	ANGPT4
ANGPTL2	-	-	-	-	0.709802	0.0206877	0.741709	0.0320675	0.829522	0.3344	0.82626	0.21453	0.814146	0.223986	0.779145	0.224223			0	0	0	ANGPTL2
ANK1	-	-	-	-	0.936504	0.855994	0.800463	0.519557	0.953514	0.896779	0.881007	0.681757	0.789082	0.570681	0.750613	0.471855			0	0	0	ANK1
ANK2	-	-	-	-	0.972568	0.471045	0.912829	0.435233	0.695861	0.00323587	0.846834	0.0113306	1.41534	0.00579891	1.57652	0.0162906			0	0	2	ANK2
ANK3	-	-	-	-	0.869968	0.531737	0.790992	0.254404	0.894568	0.566939	0.848755	0.48135	0.868806	0.358884	0.864295	0.444619			0	0	0	ANK3
ANKAR	-	-	-	-	1.23822	0.561471	1.26207	0.517885	1.12342	0.652356	1.10383	0.812229	0.808872	0.445287	0.946082	0.893409			0	0	0	ANKAR
ANKDD1A	-	-	-	-	0.822404	0.137197	0.752704	0.049117	1.22295	0.154226	1.17499	0.199035	1.25937	0.135952	1.30771	0.0771072			0	0	0	ANKDD1A
ANKEF1	-	-	-	-	1.04955	0.613687	1.0541	0.608219	1.30827	0.221118	1.09556	0.277689	1.00785	0.964729	0.79534	0.0608637			0	0	0	ANKEF1
ANKFY1	-	-	-	-	0.986022	0.865878	0.916288	0.436631	1.06198	0.507927	1.11715	0.312509	0.670545	0.0278106	0.722071	0.0496126			0	0	0	ANKFY1
ANKH	-	-	-	-	1.10292	0.23655	1.12198	0.208857	0.884425	0.251687	0.881511	0.110102	1.04866	0.53641	1.0656	0.376977			0	0	0	ANKH
ANKHD1	-	-	-	-	1.26524	0.166683	1.28706	0.163763	0.793684	0.389528	1.09138	0.632467	0.889271	0.640223	1.13571	0.624971			0	0	0	ANKHD1
ANKIB1	-	-	-	-	1.14326	0.342106	1.10777	0.419716	1.00469	0.975748	1.09669	0.501671	0.843588	0.263688	0.884902	0.355329			0	0	0	ANKIB1
ANKLE1	-	-	-	-	0.791897	0.327537	0.791042	0.31367	1.30525	0.12694	1.1812	0.0998897	1.37646	0.0554096	1.05955	0.600177			0	0	0	ANKLE1
ANKLE2	-	-	-	-	1.11999	0.0344273	1.1954	0.0214414	0.989385	0.834802	0.974756	0.435464	1.10901	0.12326	1.14668	0.0196398			0	0	0	ANKLE2
ANKMY1	-	-	-	-	0.83163	0.35662	0.763068	0.16161	0.9665	0.881328	1.01844	0.934248	1.15917	0.553639	1.10659	0.7102			0	0	0	ANKMY1
ANKMY2	-	-	-	-	0.887178	0.649735	0.801628	0.406474	1.27349	0.367885	1.30085	0.297317	0.989905	0.965582	1.03887	0.864072			0	0	0	ANKMY2
ANKRA2	-	-	-	-	2.16306	0.052136	2.52902	0.0295947	1.03796	0.905061	1.08779	0.754873	0.62893	0.171872	0.652592	0.169872			2	0	-3	ANKRA2	top-116
ANKRD1	-	-	-	-	1.86274	0.0681125	1.88017	0.0666562	0.896013	0.554972	0.891831	0.66592	0.841808	0.38324	0.82963	0.502749			0	0	0	ANKRD1
ANKRD10	-	-	-	-	0.977319	0.824197	1.02289	0.794049	0.870886	0.156561	0.868845	0.301765	1.28992	0.050978	1.22967	0.0720248			0	0	0	ANKRD10
ANKRD11	-	-	-	-	0.885907	0.59465	0.831777	0.43124	0.890579	0.516845	0.927365	0.730425	1.18722	0.360984	1.11167	0.655692			0	0	0	ANKRD11
ANKRD12	-	-	-	-	1.58178	0.285708	1.52981	0.326404	0.974441	0.956117	0.94763	0.887125	0.909555	0.847021	0.928173	0.8367			0	0	0	ANKRD12
ANKRD13A	-	-	-	-	1.40184	0.0787635	1.48108	0.0512898	0.944617	0.425779	0.986907	0.925532	0.990424	0.942684	0.941624	0.699354			0	0	0	ANKRD13A
ANKRD13B	-	-	-	-	0.970648	0.910246	1.03008	0.909302	1.35644	0.253476	1.30476	0.334403	1.27957	0.357698	1.21676	0.451806			0	0	0	ANKRD13B
ANKRD13C	-	-	-	-	1.20397	0.0848281	1.22773	0.0676576	1.1217	0.248458	1.08741	0.276226	1.11625	0.263498	1.07746	0.381719			0	0	0	ANKRD13C
ANKRD13D	-	-	-	-	0.722322	0.1898	0.676457	0.124022	1.06973	0.736136	0.972289	0.911774	1.00596	0.978583	0.958506	0.869465			0	0	0	ANKRD13D
ANKRD16	-	-	-	-	0.985316	0.940586	0.983092	0.935425	1.2489	0.273222	1.22038	0.295528	1.1773	0.435771	1.08813	0.663648			0	0	0	ANKRD16
ANKRD17	-	-	-	-	1.13988	0.20514	1.05073	0.661661	1.01846	0.585196	1.0751	0.351509	1.09969	0.0491144	1.10325	0.282612			0	0	0	ANKRD17
ANKRD18A	-	-	-	-	1.36462	0.0940064	1.38678	0.0877019	0.946724	0.709456	1.07803	0.784989	1.07015	0.702086	1.0669	0.75087			0	0	0	ANKRD18A
ANKRD18B	-	-	-	-	2.4617	0.0895877	2.07775	0.134904	1.10879	0.842336	1.03366	0.942479	0.802391	0.598762	0.73986	0.466676			0	0	0	ANKRD18B
ANKRD20A12P	-	-	-	-	2.92303	0.110363	2.86128	0.11031	1.0158	0.981021	1.1041	0.846961	0.392962	0.230853	0.398378	0.168975			0	0	-3	ANKRD20A12P
ANKRD20A5P	-	-	-	-	1.24506	0.0105839	1.17489	0.0268253	1.06211	0.694803	1.01932	0.851935	1.24517	0.125353	1.222	0.124422			0	0	0	ANKRD20A5P
ANKRD20A8P	-	-	-	-	1.39355	0.352653	1.10486	0.712124	1.02464	0.935595	1.05096	0.83791	1.15766	0.678532	1.17875	0.422562			0	0	0	ANKRD20A8P
ANKRD20A9P	-	-	-	-	1.24043	0.0392776	1.22945	0.0568905	1.10671	0.283751	1.06903	0.232404	1.09607	0.441638	1.02668	0.670087			0	0	0	ANKRD20A9P
ANKRD23	-	-	-	-	0.733533	0.264822	0.655024	0.109502	1.17473	0.49013	1.17995	0.493928	1.08766	0.736109	1.12493	0.665232			0	0	0	ANKRD23
ANKRD24	-	-	-	-	0.538781	0.00318253	0.570003	0.0262573	1.03427	0.904456	0.872433	0.529142	1.0733	0.817647	0.857936	0.601784			-3	0	0	ANKRD24
ANKRD26	-	-	-	-	1.49056	0.206279	1.32216	0.346552	1.01896	0.951297	0.9924	0.977388	1.08125	0.801734	1.05105	0.844916			0	0	0	ANKRD26
ANKRD26P1	-	-	-	-	1.11702	0.463433	1.16283	0.368275	0.908895	0.575805	1.03202	0.646178	0.977716	0.830641	1.03292	0.799711			0	0	0	ANKRD26P1
ANKRD27	-	-	-	-	0.861669	0.136371	0.846924	0.137727	1.07769	0.538861	1.08402	0.356663	1.12768	0.316602	1.16406	0.273669			0	0	0	ANKRD27
ANKRD28	-	-	-	-	1.24521	0.184795	1.13759	0.280902	1.01239	0.939891	1.05381	0.755246	0.941871	0.71524	0.976205	0.876434			0	0	0	ANKRD28
ANKRD30B	-	-	-	-	1.58828	0.0946968	1.81034	0.0604243	1.05638	0.790164	1.01636	0.951955	1.45441	0.208257	1.31286	0.375567			0	0	0	ANKRD30B
ANKRD30BP2	-	-	-	-	1.34962	0.286929	1.3219	0.347938	0.679166	0.00713947	0.712545	0.021557	1.32318	0.0543417	1.26431	0.0728528			0	0	0	ANKRD30BP2
ANKRD32	-	-	-	-	1.39761	0.387301	1.38532	0.392946	1.06573	0.873583	1.07761	0.83445	0.914015	0.831034	0.930444	0.850989			0	0	0	ANKRD32
ANKRD33B	-	-	-	-	1.45928	0.0944479	1.69785	0.0416769	0.895171	0.395395	0.843106	0.237211	0.971559	0.787732	0.879922	0.349786			2	0	0	ANKRD33B
ANKRD34A	-	-	-	-	0.612497	0.0715415	0.525733	0.0625107	1.18052	0.523748	1.06996	0.726809	1.22156	0.486556	1.02728	0.901202			0	0	0	ANKRD34A
ANKRD36	-	-	-	-	1.1842	0.457864	0.995421	0.980223	1.03764	0.887774	1.00416	0.981724	1.14196	0.640933	1.02428	0.865149			0	0	0	ANKRD36
ANKRD36B	-	-	-	-	1.31497	0.178956	1.17888	0.36609	1.12031	0.476095	0.979548	0.783682	1.23043	0.318294	1.05566	0.677842			0	0	0	ANKRD36B
ANKRD36BP1	-	-	-	-	1.68246	0.112491	1.43463	0.0312768	0.999964	0.999896	1.03873	0.854181	0.865863	0.707789	0.928622	0.709515			0	0	0	ANKRD36BP1
ANKRD37	-	-	-	-	1.04225	0.823206	1.08958	0.602881	1.19667	0.29018	1.03528	0.785465	1.03805	0.756474	1.00694	0.966631			0	0	0	ANKRD37
ANKRD39	-	-	-	-	0.740228	0.326557	0.801686	0.407585	1.21389	0.593945	1.19234	0.57105	0.889695	0.722782	0.81207	0.484334			0	0	0	ANKRD39
ANKRD40	-	-	-	-	1.15842	0.182106	1.10421	0.328448	1.12229	0.212929	1.14833	0.163592	1.04889	0.594763	1.10531	0.265699			0	0	0	ANKRD40
ANKRD42	-	-	-	-	0.983335	0.876335	0.998047	0.986723	1.02438	0.912005	1.19115	0.13928	0.968168	0.873529	1.05255	0.645478			0	0	0	ANKRD42
ANKRD44	-	-	-	-	0.855218	0.333805	0.83643	0.234988	0.88016	0.482646	0.905179	0.419537	0.974317	0.780742	0.912371	0.497051			0	0	0	ANKRD44
ANKRD46	-	-	-	-	1.0334	0.837715	0.989994	0.950336	1.22062	0.425914	1.18471	0.460407	1.25109	0.399801	1.23796	0.375872			0	0	0	ANKRD46
ANKRD49	-	-	-	-	1.3043	0.512499	1.44829	0.329908	0.848984	0.570082	0.816091	0.574476	1.03699	0.911184	1.03302	0.922018			0	0	0	ANKRD49
ANKRD50	-	-	-	-	1.16411	0.229525	1.00956	0.923467	1.00495	0.975944	1.04313	0.782653	1.02895	0.871554	1.14723	0.34934			0	0	0	ANKRD50
ANKRD52	-	-	-	-	0.83667	0.504596	0.728399	0.286914	0.980354	0.935178	1.00054	0.998247	1.28386	0.357366	1.17101	0.571407			0	0	0	ANKRD52
ANKRD54	-	-	-	-	0.643798	0.0754637	0.658438	0.0751778	1.03921	0.851523	1.0897	0.679885	0.969457	0.87952	0.946874	0.786012			0	0	0	ANKRD54
ANKRD6	-	-	-	-	0.822296	0.0401064	0.800628	0.109834	0.87353	0.513526	0.868734	0.411793	1.05887	0.781652	1.1055	0.594092			0	0	0	ANKRD6
ANKRD61	-	-	-	-	1.21611	0.0797469	1.09253	0.495838	1.21675	0.0982023	1.30445	0.0463875	1.15033	0.0256269	1.26406	0.153676			0	0	0	ANKRD61
ANKRD9	-	-	-	-	0.660003	0.0747562	0.710315	0.0826581	0.759062	0.125975	0.766393	0.280352	1.21982	0.129342	1.1084	0.606069			0	0	0	ANKRD9
ANKS1A	-	-	-	-	0.765049	0.0997648	0.678791	0.0407555	1.01221	0.945601	1.10379	0.478535	1.07461	0.727981	1.10737	0.505907			0	0	0	ANKS1A
ANKS3	-	-	-	-	0.822864	0.387306	0.878234	0.50414	1.11814	0.652885	1.11849	0.623506	1.16724	0.513268	1.1385	0.609803			0	0	0	ANKS3
ANKS6	-	-	-	-	0.834392	0.359608	0.799828	0.292413	0.934361	0.747626	0.963724	0.883375	1.05505	0.790749	1.03191	0.895871			0	0	0	ANKS6
ANKZF1	-	-	-	-	0.955762	0.599207	0.871027	0.18113	1.02623	0.862103	1.07671	0.508298	1.11636	0.444572	1.08694	0.470196			0	0	0	ANKZF1
ANLN	-	-	-	-	1.1788	0.439837	1.08667	0.678764	0.986239	0.950516	1.03424	0.868522	0.827227	0.428026	0.850977	0.45726			0	0	0	ANLN
ANO1	-	-	-	-	1.22327	0.277832	1.26766	0.175394	0.843382	0.225385	0.836673	0.0470018	1.05995	0.613929	0.877958	0.406021			0	0	0	ANO1
ANO10	-	-	-	-	0.954839	0.526088	0.944971	0.505844	1.00634	0.530385	1.06895	0.176903	0.818166	0.0395775	0.856156	0.0253593			0	0	0	ANO10
ANO2	-	-	-	-	1.31982	0.215148	1.31192	0.223948	0.967526	0.885577	0.955078	0.809583	0.71538	0.189984	0.768428	0.211675			0	0	0	ANO2
ANO3	-	-	-	-	1.31223	0.396094	1.28054	0.465028	0.753169	0.253568	0.904208	0.72703	0.740669	0.298528	0.809707	0.405915			0	0	0	ANO3
ANO4	-	-	-	-	1.03044	0.787426	1.04978	0.690157	0.891843	0.529951	0.798869	0.217124	0.792259	0.0852718	0.75796	0.134853			0	0	0	ANO4
ANO5	-	-	-	-	0.92486	0.828358	0.771336	0.397628	0.989352	0.970887	1.02322	0.913222	0.790547	0.349883	0.896702	0.629721			0	0	0	ANO5
ANO6	-	-	-	-	1.40006	0.167138	1.34473	0.148738	0.933761	0.727899	0.984909	0.939314	1.03144	0.880692	1.06624	0.732341			0	0	0	ANO6
ANO7	-	-	-	-	0.962664	0.88635	0.917346	0.740702	1.16321	0.690088	0.982349	0.955209	1.06034	0.870138	0.928442	0.8168			0	0	0	ANO7
ANO8	-	-	-	-	0.598501	0.00956386	0.536667	0.00429063	1.11474	0.468841	1.15987	0.47496	1.20908	0.324694	1.18182	0.397659			-3	0	0	ANO8
ANP32A	-	-	-	-	0.950004	0.694101	0.970098	0.826993	1.01871	0.885303	1.05707	0.529167	0.970169	0.815945	0.995991	0.971925			0	0	0	ANP32A
ANP32B	-	-	-	-	1.1152	0.296004	1.14264	0.24231	1.00177	0.986499	0.997068	0.972505	1.06445	0.582792	1.08749	0.438782			0	0	0	ANP32B
ANP32E	-	-	-	-	1.22855	0.571128	1.18998	0.643704	1.01751	0.959315	1.06738	0.846976	0.931788	0.847163	0.960831	0.917365			0	0	0	ANP32E
ANTXR1	-	-	-	-	1.11488	0.0840029	1.05164	0.310345	0.898895	0.0221626	0.871202	0.0185829	1.00762	0.782798	0.975538	0.387912			0	0	0	ANTXR1
ANTXR2	-	-	-	-	1.14887	0.43686	1.22681	0.36755	0.790801	0.0985923	0.771465	0.0458941	1.10118	0.196764	1.09249	0.15353			0	0	0	ANTXR2
ANXA1	-	-	-	-	1.08129	0.436464	1.12817	0.263772	0.905746	0.30188	0.901006	0.397032	0.902473	0.287114	0.951951	0.671788			0	0	0	ANXA1
ANXA10	-	-	-	-	1.21566	0.6754	1.34503	0.567183	1.25955	0.531017	1.29764	0.533721	0.893475	0.778149	1.1883	0.688308			0	0	0	ANXA10
ANXA11	-	-	-	-	0.862997	0.308687	0.871688	0.271756	0.843605	0.381705	0.803398	0.24006	1.0255	0.863302	0.978099	0.881742			0	0	0	ANXA11
ANXA2	-	-	-	-	0.909351	0.249426	0.993825	0.915469	0.924793	0.556975	0.944105	0.398574	0.912376	0.509676	0.985237	0.839039			0	0	0	ANXA2
ANXA2P1	-	-	-	-	1.15457	0.471534	1.37014	0.198315	0.881892	0.477184	0.918292	0.706792	0.867938	0.29284	0.891129	0.623176			0	0	0	ANXA2P1
ANXA3	-	-	-	-	1.13937	0.21329	1.22223	0.109748	0.825436	0.287146	0.842801	0.289295	0.768643	0.182991	0.810943	0.236678			0	0	0	ANXA3
ANXA4	-	-	-	-	0.944753	0.600493	1.07525	0.615662	0.964453	0.360177	1.00398	0.955683	0.724787	0.000975261	0.784602	0.0192352			0	0	0	ANXA4	top-116
ANXA5	-	-	-	-	1.16292	0.332585	1.30458	0.151928	0.975243	0.858299	0.957591	0.805074	0.965941	0.808963	1.02953	0.86763			0	0	0	ANXA5
ANXA6	-	-	-	-	0.788131	0.134547	0.796973	0.109608	0.705896	0.0844786	0.670097	0.0353975	0.934095	0.678428	0.956301	0.731523			0	0	0	ANXA6
ANXA7	-	-	-	-	1.04986	0.194198	1.1174	0.0343852	0.904282	0.263438	0.884009	0.105918	1.00975	0.881284	1.07001	0.288744			0	0	0	ANXA7
ANXA8L1	2960	-	-	-	1.34677	0.120041	1.26004	0.0179779	0.812905	0.245388	0.82831	0.294495	0.659608	0.211405	0.659667	0.07669	1		0	0	-3	ANXA8L1
AOC2	-	-	-	-	0.933642	0.628939	0.970614	0.854725	1.22741	0.149934	1.21153	0.0102962	1.05416	0.63555	0.995151	0.960206			0	0	0	AOC2
AOC3	-	-	-	-	0.938981	0.651725	0.946727	0.753573	1.47592	0.0627602	1.29665	0.115091	1.23556	0.19153	1.14798	0.384418			0	0	0	AOC3
AOX1	-	-	-	-	1.20573	0.443795	1.23687	0.378527	0.710221	0.117926	0.734212	0.127421	0.890095	0.407528	0.864797	0.465341			0	0	0	AOX1
AP1AR	-	-	-	-	1.34407	0.180498	1.42939	0.132715	0.783994	0.356117	0.81842	0.380394	0.879763	0.637007	0.87708	0.624465			0	0	0	AP1AR
AP1B1	-	-	-	-	0.817021	0.515392	0.839721	0.562904	0.959809	0.900494	0.948202	0.853865	1.01234	0.969598	0.98752	0.966739			0	0	0	AP1B1
AP1G1	-	-	-	133	1.21048	0.188826	1.14521	0.236888	1.07185	0.608816	1.12176	0.422281	1.01184	0.929658	1.07781	0.53108		2	0	0	0	AP1G1
AP1G2	-	-	-	-	0.756445	0.102154	0.739865	0.0987552	1.05044	0.801994	1.05219	0.7668	1.03731	0.858268	1.12785	0.512737			0	0	0	AP1G2
AP1M1	-	-	-	-	0.782794	0.343335	0.810846	0.349664	0.939131	0.800652	0.892936	0.640948	1.21638	0.436591	1.18986	0.501945			0	0	0	AP1M1
AP1M2	-	-	-	-	0.919416	0.641289	1.00798	0.927081	0.880184	0.559143	0.946094	0.733976	0.869619	0.489258	0.877455	0.358497			0	0	0	AP1M2
AP1S1	-	-	-	-	0.846173	0.293738	0.89858	0.320665	1.01983	0.918405	0.989385	0.929416	0.982639	0.912646	0.948961	0.627821			0	0	0	AP1S1
AP1S2	-	-	-	-	1.28247	0.402861	1.30091	0.412945	0.849208	0.671325	0.820863	0.571163	1.0799	0.841683	0.991157	0.979341			0	0	0	AP1S2
AP1S3	-	-	-	-	1.37324	0.0354782	1.44298	0.0629932	1.09782	0.699867	1.08063	0.687395	0.90133	0.66947	0.828682	0.362069			0	0	0	AP1S3
AP2A1	-	-	-	-	0.758322	0.302754	0.760163	0.300876	0.957949	0.873536	0.912274	0.741657	1.14024	0.628269	1.09282	0.742634			0	0	0	AP2A1
AP2A2	-	-	-	-	0.851285	0.355761	0.92443	0.63565	1.06886	0.7286	1.08735	0.63661	0.902048	0.57053	0.913178	0.630618			0	0	0	AP2A2
AP2B1	-	-	-	-	1.08215	0.267977	1.02689	0.737732	0.984942	0.702048	1.00282	0.956367	1.01974	0.600792	1.02092	0.736898			0	0	0	AP2B1
AP2M1	-	-	-	-	0.905071	0.505224	0.938412	0.614208	0.839493	0.36051	0.855516	0.333997	1.04658	0.789854	1.04047	0.774581			0	0	0	AP2M1
AP2S1	-	-	-	-	0.852295	0.464092	0.956219	0.783448	0.998387	0.993832	1.00999	0.953788	0.89184	0.549015	0.869799	0.3601			0	0	0	AP2S1
AP3B1	-	-	-	-	1.32169	0.271827	1.19757	0.447558	0.908522	0.61262	0.92435	0.673923	1.0145	0.941074	1.04537	0.800766			0	0	0	AP3B1
AP3D1	-	-	-	-	0.747528	0.309089	0.748762	0.310552	0.902958	0.730414	0.906	0.712048	1.21813	0.507054	1.163	0.591368			0	0	0	AP3D1
AP3M1	-	-	-	-	1.14505	0.544574	1.13362	0.556119	1.11194	0.652507	1.07175	0.726595	0.972238	0.910921	0.964637	0.861938			0	0	0	AP3M1
AP3M2	-	-	-	-	1.0552	0.5705	1.07947	0.359757	1.0523	0.563711	1.05216	0.688842	1.02799	0.722585	1.00874	0.938424			0	0	0	AP3M2
AP3S1	-	-	-	-	1.46189	0.250071	1.5514	0.213381	0.906691	0.799402	0.902575	0.72734	0.9644	0.929019	0.987519	0.971641			0	0	0	AP3S1
AP3S2	-	-	-	-	0.924635	0.440695	0.878479	0.175204	0.954858	0.719557	0.856047	0.108831	1.07104	0.732872	0.907813	0.362389			0	0	0	AP3S2
AP4B1	-	-	-	-	0.939446	0.461642	0.94482	0.381729	1.06948	0.533679	1.01777	0.760553	0.9721	0.734857	1.02453	0.848537			0	0	0	AP4B1
AP4B1-AS1	-	-	-	-	1.27952	0.069779	1.17193	0.194033	1.09367	0.41545	1.00179	0.993885	1.17119	0.290625	1.14148	0.436248			0	0	0	AP4B1-AS1
AP4E1	-	-	-	-	1.46787	0.149722	1.39567	0.221476	1.02793	0.92078	1.10684	0.67629	0.830969	0.487598	0.84852	0.400218			0	0	0	AP4E1
AP4M1	-	-	-	-	0.760786	0.196628	0.823607	0.270579	1.04773	0.855602	0.998304	0.993503	0.996566	0.988701	1.05262	0.815057			0	0	0	AP4M1
AP4S1	-	-	-	-	1.20585	0.179029	1.14883	0.308911	1.16808	0.384099	1.16561	0.334138	1.08809	0.605203	1.13367	0.363592			0	0	0	AP4S1
AP5B1	-	-	-	-	0.802961	0.312027	0.766891	0.225745	1.07771	0.709599	1.04813	0.81769	1.13405	0.526461	1.07907	0.721088			0	0	0	AP5B1
AP5M1	-	-	-	-	1.1668	0.592545	1.15934	0.591641	1.178	0.619062	1.18271	0.573433	1.02987	0.926651	1.06184	0.831035			0	0	0	AP5M1
AP5S1	-	-	-	-	0.831979	0.436776	0.83328	0.421405	0.986521	0.95482	1.0678	0.755178	1.03054	0.891843	1.13754	0.581703			0	0	0	AP5S1
AP5Z1	-	-	-	-	0.926602	0.700556	1.00311	0.986482	1.03602	0.854214	0.996959	0.987468	1.19429	0.344034	1.109	0.602838			0	0	0	AP5Z1
APAF1	-	-	-	-	0.840786	0.397782	0.793405	0.207715	0.938991	0.769331	1.03328	0.85665	0.785621	0.3064	0.803722	0.198821			0	0	0	APAF1
APBA1	-	-	-	-	0.942718	0.678956	0.839761	0.296168	0.82512	0.491788	0.90293	0.573543	1.14917	0.606819	1.06098	0.774507			0	0	0	APBA1
APBA2	-	-	-	-	0.847176	0.499567	0.848586	0.497216	0.94182	0.832538	0.87019	0.521291	0.977075	0.932578	0.928108	0.767559			0	0	0	APBA2
APBA3	-	-	-	574	0.772881	0.328969	0.860441	0.578751	0.944956	0.809524	0.902799	0.685804	1.05154	0.856071	1.07785	0.759624		2	0	0	0	APBA3
APBB1	-	-	-	-	0.72097	0.125848	0.719515	0.10343	0.969223	0.901606	1.0476	0.822827	0.770554	0.289675	0.803656	0.337219			0	0	0	APBB1
APBB2	-	-	-	-	1.01897	0.884106	0.939936	0.543246	0.864312	0.234103	0.837523	0.135976	1.01412	0.898909	0.996585	0.971735			0	0	0	APBB2
APBB3	-	-	-	-	1.01105	0.908551	1.06551	0.542185	1.10213	0.533983	1.00518	0.977716	0.99406	0.970348	0.932253	0.738436			0	0	0	APBB3
APC	-	-	-	-	1.18417	0.323507	1.02154	0.880058	1.10937	0.632995	1.12815	0.422365	0.992346	0.974189	0.980915	0.869209			0	0	0	APC
APC2	-	-	-	-	0.631665	0.0924099	0.607899	0.0753504	0.871285	0.66212	0.942743	0.859743	1.20878	0.540266	1.18688	0.616481			0	0	0	APC2
APCDD1L	-	-	-	-	0.989359	0.954373	1.19276	0.287111	0.954485	0.731037	1.15411	0.485366	0.884028	0.525423	0.952962	0.805422			0	0	0	APCDD1L
APCDD1L-AS1	-	-	-	-	1.29106	0.0335389	1.4554	0.0120695	0.745593	0.0333528	0.851123	0.162071	1.43314	0.0175715	1.44202	0.038559			0	0	0	APCDD1L-AS1
APEH	-	-	-	-	0.782962	0.28714	0.833701	0.414081	1.02123	0.940948	1.03693	0.861322	0.928798	0.793022	0.957882	0.84465			0	0	0	APEH
APEX1	-	-	-	-	0.951481	0.235889	1.00978	0.610484	1.01858	0.812831	1.01627	0.479128	0.965838	0.522081	0.992359	0.719943			0	0	0	APEX1
APEX2	-	-	-	-	0.895438	0.556239	0.977231	0.888188	1.04761	0.843847	0.977751	0.90208	1.1172	0.613472	1.0817	0.674772			0	0	0	APEX2
APH1A	-	-	-	-	0.862474	0.187561	0.889536	0.239501	1.01182	0.952045	1.05362	0.61566	1.11608	0.513195	1.18846	0.107407			0	0	0	APH1A
APH1B	-	-	-	-	0.975336	0.921875	0.920226	0.735287	1.13486	0.565127	1.10143	0.657758	0.715464	0.2011	0.795911	0.313331			0	0	0	APH1B
API5	-	-	-	-	1.41582	0.274949	1.42628	0.278892	1.09562	0.797377	1.1011	0.756931	0.927096	0.84265	0.948187	0.875515			0	0	0	API5
APIP	-	-	-	-	1.27468	0.475023	1.36911	0.388035	1.04982	0.870445	1.07273	0.82234	0.764917	0.376518	0.849477	0.62801			0	0	0	APIP
APITD1	-	-	-	-	1.86945	0.369521	2.17603	0.270185	0.978133	0.978077	0.896092	0.856231	0.890291	0.894492	0.923168	0.912099			0	0	0	APITD1
APLF	-	-	-	-	1.41355	0.293261	1.88084	0.0516062	0.817698	0.4112	0.748227	0.315207	0.918777	0.756807	0.966554	0.916168			0	0	0	APLF
APLN	-	-	-	-	0.832837	0.56294	0.7375	0.40522	0.743571	0.19484	0.806459	0.476467	0.754786	0.336987	0.887363	0.738664			0	0	0	APLN
APLP1	-	-	-	-	0.82089	0.218059	0.878433	0.378621	0.940642	0.575784	0.924094	0.355819	0.680581	0.0456456	0.711923	0.0947788			0	0	0	APLP1
APLP2	-	-	-	-	1.00338	0.95311	1.08192	0.178459	0.923885	0.165777	0.944233	0.206859	0.960674	0.500993	1.02071	0.657161			0	0	0	APLP2
APMAP	-	-	-	-	0.987338	0.800319	1.07529	0.18487	1.029	0.640242	1.01924	0.631871	1.00886	0.868012	1.00993	0.822032			0	0	0	APMAP
APOA1BP	-	-	-	-	0.80654	0.176346	0.894941	0.229546	0.997586	0.989122	1.02758	0.834631	0.928554	0.654882	0.94863	0.674552			0	0	0	APOA1BP
APOBEC3B	2700	2728	-	-	1.19887	0.0681732	1.37919	0.0603839	0.751627	0.0366845	0.759304	0.00386652	1.14715	0.0750492	1.18386	0.0616986	3		0	0	0	APOBEC3B
APOBEC3C	-	-	-	-	1.06895	0.5172	1.15241	0.212085	1.02671	0.823098	0.989889	0.93191	0.657127	0.0241002	0.639959	0.0136604			0	0	-3	APOBEC3C	top-116
APOBEC3D	-	-	-	-	1.0354	0.560397	0.991576	0.932379	1.3356	0.0195016	1.08559	0.57369	0.788225	0.0387764	0.677669	0.0653833			0	0	0	APOBEC3D
APOBEC3F	-	-	-	-	0.928153	0.361163	0.883145	0.0411197	0.88096	0.225048	0.87801	0.217503	0.876586	0.2131	0.862818	0.17145			0	0	0	APOBEC3F
APOE	-	-461	-	-	0.720181	0.0979436	0.855499	0.407044	1.11916	0.0650323	0.944957	0.746215	1.4679	0.0294552	1.25494	0.139874	2		0	0	0	APOE		1
APOL1	-	-	-	-	0.910599	0.301213	1.04375	0.608359	0.755331	0.0117567	0.693015	0.0416855	0.755594	0.00281767	0.731054	0.00312664			0	0	0	APOL1
APOL2	-	-	-	-	0.868544	0.26304	0.953986	0.646488	1.01493	0.932815	0.908173	0.421683	0.827177	0.330732	0.884388	0.439392			0	0	0	APOL2
APOL4	-	-	-	-	0.990188	0.964906	0.959963	0.830101	1.21096	0.612072	1.05979	0.833513	1.23945	0.565269	1.07711	0.815332			0	0	0	APOL4
APOL6	-	-	-	-	1.21648	0.251101	1.2747	0.238039	0.550554	0.0408452	0.477357	0.0119712	0.890129	0.523223	0.806622	0.241266			0	-3	0	APOL6
APOLD1	-	-	-	-	0.812988	0.197692	0.720649	0.0969719	0.957735	0.752707	1.03238	0.434406	1.08338	0.324276	1.06539	0.38467			0	0	0	APOLD1
APOO	-	-	-	-	1.08892	0.610233	1.10796	0.563826	1.07401	0.648366	1.04956	0.716731	0.864884	0.380436	0.956059	0.813639			0	0	0	APOO
APOOL	-	-	-	-	1.37586	0.269867	1.36612	0.268491	0.940452	0.836109	0.944722	0.832957	0.915001	0.752487	0.920087	0.758435			0	0	0	APOOL
APOPT1	-	-	-	-	1.17383	0.353859	1.1949	0.341247	1.00674	0.971714	1.03134	0.799254	0.990907	0.962737	0.955958	0.754293			0	0	0	APOPT1
APP	-	-	-	-	0.932481	0.431734	0.960907	0.63719	0.944129	0.578065	0.963059	0.661643	1.00553	0.960557	0.991859	0.913893			0	0	0	APP
APPBP2	-	-	-	-	1.14942	0.579246	1.04383	0.861691	1.04998	0.852834	1.03347	0.885324	0.974283	0.918407	0.999628	0.998794			0	0	0	APPBP2
APPL1	-	-	-	-	1.39363	0.344233	1.24461	0.528416	0.725924	0.39544	0.78948	0.420332	1.04404	0.908106	1.14257	0.679751			0	0	0	APPL1
APPL2	-	-	-	-	1.14356	0.326179	1.11733	0.337195	0.865426	0.272887	0.84232	0.0722794	1.11673	0.435656	1.08417	0.424098			0	0	0	APPL2
APRT	-	-	-	-	0.767852	0.286456	0.880643	0.52596	1.00734	0.974515	0.98912	0.955461	0.907682	0.654698	0.948264	0.796527			0	0	0	APRT
APTR	-	-	-	-	0.763812	0.0412717	0.78548	0.097027	1.34193	0.0279578	1.3402	0.00876283	1.00415	0.963664	1.00205	0.964571			0	0	0	APTR
APTX	-	-	-	-	1.09674	0.06988	1.20023	0.013499	1.16368	0.0638713	1.18362	0.0219041	0.975617	0.670842	0.982126	0.614654			0	0	0	APTX
AQP1	-	-	-	-	0.865358	0.0867785	0.847169	0.0159569	0.897587	0.621715	0.89249	0.481141	1.0608	0.757277	1.13947	0.451271			0	0	0	AQP1
AQP11	-	-	-	-	0.963834	0.689151	0.925612	0.586675	1.1997	0.206927	1.20771	0.254527	1.04379	0.697024	0.887728	0.425962			0	0	0	AQP11
AQR	-	-	-	-	1.29668	0.169456	1.24527	0.211445	0.999537	0.997851	0.973495	0.866168	1.00025	0.99889	1.00895	0.954944			0	0	0	AQR
AR	-	-	-	-	0.726493	0.00603279	0.574075	0.000939584	0.832972	0.247866	0.871777	0.333984	1.19917	0.0815837	1.10595	0.444615			-2	0	0	AR	1	1
ARAF	-	-	-	-	0.849871	0.455131	0.878983	0.530595	0.992109	0.973729	0.98001	0.9205	1.00805	0.971286	1.00715	0.97053			0	0	0	ARAF
ARAP1	-	-	-	-	0.701782	0.305063	0.650944	0.218039	0.8396	0.60953	0.822039	0.531705	0.978445	0.950602	0.940399	0.852514			0	0	0	ARAP1
ARAP2	-	-	-	-	3.49347	0.025636	3.61737	0.0164965	1.06144	0.897748	1.1548	0.722285	0.862775	0.769443	0.970796	0.942754			3	0	0	ARAP2
ARAP3	-	-	-	-	0.788105	0.371587	0.774886	0.345088	0.860447	0.583762	0.903141	0.663543	0.991982	0.974785	1.0305	0.906263			0	0	0	ARAP3
ARC	-	-	1871	-	1.4513	0.0896756	1.93882	0.0209602	1.20241	0.421666	1.1666	0.542164	0.708701	0.13624	0.687923	0.199651		1	2	0	0	ARC	3
ARCN1	-	-	-	-	1.13123	0.320983	1.09943	0.437375	1.04737	0.668752	1.01907	0.869531	0.893594	0.289118	0.914075	0.425396			0	0	0	ARCN1
AREG	-	-	-	-	1.26812	0.373652	1.63593	0.114793	0.840882	0.393247	1.03543	0.663451	0.943125	0.639378	0.907243	0.507422			0	0	0	AREG
AREL1	-	-	-	-	1.10659	0.153233	1.10098	0.174115	1.02966	0.596964	1.07524	0.0904224	1.05573	0.352806	1.1291	0.0590053			0	0	0	AREL1
ARF1	-	-	-	-	0.906913	0.592465	0.962398	0.81481	0.752102	0.192064	0.729023	0.0996859	1.07287	0.694467	1.02571	0.861079			0	0	0	ARF1
ARF3	-	-	-	-	0.967105	0.769991	0.964983	0.732222	1.08904	0.533233	1.11923	0.340607	1.12601	0.402426	1.1192	0.352894			0	0	0	ARF3
ARF4	-	-	-	-	1.26194	0.360039	1.36582	0.253773	1.01154	0.964869	0.972449	0.910676	1.27901	0.379487	1.29141	0.347567			0	0	0	ARF4
ARF5	-	-	-	-	0.833124	0.180963	0.948184	0.624144	1.03049	0.80489	0.973029	0.702582	1.04185	0.70812	1.03889	0.498656			0	0	0	ARF5
ARF6	-	-	-	-	1.01384	0.830506	1.06846	0.289026	0.961084	0.598088	0.975144	0.773317	0.896679	0.206508	0.845788	0.122153			0	0	0	ARF6
ARFGAP1	-	-	-	-	0.891307	0.627011	0.981053	0.929556	1.19558	0.465769	1.21093	0.411824	1.10381	0.676114	1.05874	0.810838			0	0	0	ARFGAP1
ARFGAP2	-	-	-	26	0.911219	0.58943	0.962261	0.789552	0.915993	0.644971	0.946019	0.681453	1.01906	0.916125	1.0661	0.617937		2	0	0	0	ARFGAP2
ARFGAP3	-	-	-	-	1.17262	0.504281	1.26238	0.33804	0.984191	0.951778	0.953405	0.808374	1.04084	0.876864	1.02423	0.910939			0	0	0	ARFGAP3
ARFGEF1	-	-	-	-	1.2775	0.239696	1.22862	0.265386	0.801593	0.38071	0.816328	0.343775	0.953988	0.832718	1.04618	0.793315			0	0	0	ARFGEF1
ARFGEF2	-	-	-	-	1.23598	0.0208737	1.21424	0.0224257	0.973084	0.611614	0.984914	0.820554	0.982613	0.719502	1.00231	0.967928			0	0	0	ARFGEF2
ARFIP1	-	-	-	-	1.42218	0.323498	1.46802	0.281573	0.877927	0.710799	0.887583	0.717787	0.824171	0.57234	0.813825	0.599638			0	0	0	ARFIP1
ARFIP2	-	-	-	-	0.84883	0.249638	0.896495	0.388561	0.958585	0.834564	0.950042	0.640154	1.20298	0.333257	1.26088	0.131624			0	0	0	ARFIP2
ARFRP1	-	-	-	-	0.776713	0.237173	0.890919	0.507718	0.899363	0.618605	0.908972	0.57541	1.11378	0.590583	1.06698	0.721239			0	0	0	ARFRP1		1
ARG2	-	-	-	-	1.02547	0.66808	1.06906	0.243373	1.11822	0.274789	1.04267	0.600775	0.958199	0.649861	0.954298	0.494708			0	0	0	ARG2
ARGFX	-	-	-	-	1.37244	0.115652	1.22768	0.233146	1.07322	0.548282	1.14016	0.274936	1.16448	0.379101	0.886742	0.319585			0	0	0	ARGFX
ARGLU1	-	-	-	-	1.1061	0.221386	1.1456	0.117091	0.929524	0.529948	0.948899	0.41043	1.13759	0.256704	1.15012	0.127465			0	0	0	ARGLU1
ARHGAP1	-	-	-	-	0.979141	0.933932	0.953283	0.860222	1.09504	0.746911	1.0605	0.828585	1.23538	0.460507	1.18019	0.544951			0	0	0	ARHGAP1
ARHGAP10	-	-	-	-	1.07158	0.460192	1.07143	0.218152	1.0071	0.932856	1.00666	0.924755	0.967625	0.780651	0.9647	0.753587			0	0	0	ARHGAP10
ARHGAP11A	-	-	-	-	0.870048	0.473908	0.699257	0.119138	0.975016	0.918599	1.11229	0.610953	0.970358	0.893361	1.01342	0.949833			0	0	0	ARHGAP11A
ARHGAP11B	-	-	-	-	0.810581	0.179277	0.683537	0.0184485	1.03069	0.814485	0.984419	0.917553	1.17882	0.169465	1.10042	0.245838			0	0	0	ARHGAP11B
ARHGAP12	-	-	-	-	1.32563	0.390895	1.18991	0.59082	1.06025	0.870939	1.07314	0.831257	0.824457	0.608621	0.814848	0.541783			0	0	0	ARHGAP12
ARHGAP17	-	-	-	-	1.05152	0.331876	1.00769	0.874784	0.996247	0.912088	1.02431	0.722599	1.09782	0.0432219	1.102	0.201656			0	0	0	ARHGAP17
ARHGAP18	-	-	-	-	1.04761	0.790463	1.12075	0.548795	0.655591	0.128415	0.614917	0.0434847	0.760418	0.262209	0.717067	0.10718			0	-3	0	ARHGAP18
ARHGAP19	-	-	-	-	1.15172	0.504641	1.06876	0.734452	0.815384	0.201383	0.816372	0.366078	0.674697	0.0827289	0.737239	0.176464			0	0	0	ARHGAP19
ARHGAP20	-	-	-	-	1.77703	0.00338421	1.50738	0.00584934	0.871193	0.371157	0.837929	0.136994	0.874164	0.421763	0.786278	0.119903			3	0	0	ARHGAP20
ARHGAP21	-	-	-	-	1.28525	0.0220637	1.19727	0.0407269	0.916348	0.393607	0.97538	0.811416	1.09236	0.337532	1.1229	0.309731			0	0	0	ARHGAP21
ARHGAP22	-	-	-	-	0.914869	0.766817	1.08721	0.762989	0.85267	0.409074	0.875068	0.621272	0.842102	0.621475	0.974207	0.917166			0	0	0	ARHGAP22
ARHGAP23	-2508	-	-	-	0.949167	0.838904	0.850267	0.534291	0.782646	0.303421	0.767057	0.352004	1.02079	0.923205	0.906593	0.709714	1		0	0	0	ARHGAP23
ARHGAP25	-	-	-	-	1.7185	0.0344126	1.43374	0.0304357	0.640577	0.082253	0.571209	0.0938994	0.737701	0.0646617	0.797805	0.307725			1	-3	0	ARHGAP25
ARHGAP26	-	-	-	-	1.26748	0.0587609	1.26935	0.0513178	1.03834	0.657886	0.972964	0.805692	1.20041	0.0328327	1.19682	0.112632			0	0	0	ARHGAP26
ARHGAP28	-	-	-	-	1.0069	0.986585	0.910192	0.796406	0.955919	0.898745	0.935508	0.842132	0.923737	0.818609	0.977887	0.950675			0	0	0	ARHGAP28
ARHGAP29	-	-	-	-	1.80825	0.12748	1.71553	0.146962	0.985153	0.965547	1.08661	0.777878	1.01555	0.965431	1.19643	0.559442			0	0	0	ARHGAP29
ARHGAP30	-	-	-	-	1.05369	0.767934	1.1668	0.498208	1.08785	0.699716	1.07941	0.434214	0.978902	0.943774	0.830616	0.293434			0	0	0	ARHGAP30
ARHGAP31	-	-	-	-	0.987707	0.857308	0.877384	0.117118	0.702813	0.103485	0.726539	0.0534674	1.21377	0.271014	1.25354	0.0678474			0	0	0	ARHGAP31
ARHGAP32	-	-	-	-	1.21064	0.253945	1.14662	0.101475	1.02517	0.796314	1.13354	0.0938072	1.13517	0.255421	1.16041	0.101515			0	0	0	ARHGAP32
ARHGAP33	-	-	-	-	0.747447	0.0217974	0.648087	0.0121657	1.02473	0.911472	0.923672	0.739268	1.25587	0.34933	1.15283	0.559803			-2	0	0	ARHGAP33
ARHGAP35	-	-	-	-	0.658831	0.0432019	0.566143	0.0399382	0.856471	0.464573	0.935584	0.746408	1.40418	0.160049	1.41157	0.150023			-3	0	0	ARHGAP35
ARHGAP4	-	-	-	-	0.767804	0.2711	0.907414	0.640722	0.918099	0.323034	0.862214	0.279458	1.08895	0.475581	1.05199	0.612381			0	0	0	ARHGAP4
ARHGAP42	-	-	-	-	1.82006	0.160861	1.66914	0.165065	0.980919	0.957958	0.976658	0.951157	1.06235	0.868143	1.0071	0.985428			0	0	0	ARHGAP42
ARHGAP44	-	-	-	-	0.759049	0.0176775	0.762405	0.0222285	0.964888	0.598184	1.06662	0.542094	0.798594	0.0553501	0.812679	0.114248			0	0	0	ARHGAP44
ARHGAP5	-	-	-	-	1.55455	0.348844	1.40738	0.433442	0.85472	0.761321	0.860566	0.723203	0.705791	0.517427	0.710578	0.452346			0	0	0	ARHGAP5
ARHGAP5-AS1	-	-	-	-	0.850813	0.264991	0.854872	0.208508	1.19888	0.0748443	1.24388	0.244798	0.992549	0.950102	1.21382	0.307249			0	0	0	ARHGAP5-AS1
ARHGAP6	-	-	-	-	0.869223	0.312984	0.822616	0.323479	0.742044	0.124623	0.667813	0.00832646	0.97484	0.57912	0.904313	0.137311			0	-2	0	ARHGAP6
ARHGDIA	-	-	-	-	0.780875	0.523759	0.826475	0.576262	0.848374	0.663561	0.794073	0.523792	1.04382	0.900033	0.950534	0.880832			0	0	0	ARHGDIA
ARHGDIB	-	-	-	-	0.868293	0.673173	0.916835	0.749925	0.530617	0.145195	0.489195	0.0293026	0.779929	0.281828	0.831401	0.357821			0	-3	0	ARHGDIB
ARHGEF1	-	-	-	-	0.767495	0.439487	0.755397	0.42481	0.911137	0.765932	0.930656	0.814159	1.11168	0.73422	1.10243	0.747412			0	0	0	ARHGEF1
ARHGEF10	-	-	-	-	0.973933	0.74747	0.922077	0.386572	1.01205	0.911318	1.0445	0.715696	1.11003	0.451277	1.07825	0.580264			0	0	0	ARHGEF10
ARHGEF10L	-	-	-	-	0.79655	0.240125	0.721232	0.146622	0.867058	0.543724	0.901124	0.681496	1.00247	0.991941	0.993118	0.977859			0	0	0	ARHGEF10L
ARHGEF11	-	-	-	-	0.943326	0.778102	0.848486	0.480147	0.9774	0.927084	0.963869	0.857715	1.06322	0.816322	1.08379	0.719853			0	0	0	ARHGEF11
ARHGEF12	-	-	-	-	1.19612	0.142502	1.0792	0.233475	0.974626	0.795964	1.016	0.85478	0.940318	0.53296	0.960868	0.591451			0	0	0	ARHGEF12
ARHGEF16	-	-	-	-	0.907437	0.629357	1.04619	0.789892	0.6756	0.0606595	0.74539	0.22535	0.934518	0.731356	0.874181	0.480216			0	0	0	ARHGEF16
ARHGEF17	-	-	-	-	0.852129	0.425275	0.737057	0.192799	0.998475	0.994226	0.985653	0.946664	0.942308	0.781828	0.903577	0.656017			0	0	0	ARHGEF17
ARHGEF18	-	-	-	-	0.861988	0.614031	0.815337	0.472591	0.903706	0.703967	0.907907	0.732595	1.11596	0.693888	1.04932	0.870087			0	0	0	ARHGEF18
ARHGEF19	-	-	-	-	0.713297	0.261429	0.74013	0.267235	1.09051	0.763209	1.03841	0.882619	1.10187	0.734744	1.02147	0.942392			0	0	0	ARHGEF19
ARHGEF2	-	-	-	-	0.673309	0.058559	0.696417	0.113728	0.937622	0.776458	0.87825	0.516596	1.29943	0.208914	1.25621	0.246233			0	0	0	ARHGEF2
ARHGEF25	-	-	-	-	0.748768	0.0316941	0.758036	0.0475064	0.996922	0.981133	0.967969	0.7396	0.995905	0.981295	1.07047	0.579185			0	0	0	ARHGEF25
ARHGEF26	-	-	-	-	1.30935	0.0601812	1.05639	0.62276	1.11314	0.448036	1.12143	0.264087	1.05297	0.681843	1.07938	0.41449			0	0	0	ARHGEF26
ARHGEF26-AS1	-	-	-	-	1.4267	0.11869	1.30926	0.279498	1.27296	0.424256	1.13682	0.5332	1.21881	0.492524	1.04436	0.843203			0	0	0	ARHGEF26-AS1
ARHGEF28	-	-	-	-	1.05369	0.787786	0.941481	0.800603	0.636506	0.0338178	0.645924	0.0115803	0.831851	0.117122	0.844216	0.235505			0	-3	0	ARHGEF28
ARHGEF3	-	-	-	-	1.25621	0.442616	1.25888	0.293375	0.90391	0.76957	0.934309	0.803689	0.648369	0.16696	0.67766	0.146618			0	0	-3	ARHGEF3	top-116
ARHGEF39	-	-	-	-	0.470134	1.65602e-05	0.348981	1.78815e-06	0.991656	0.936126	1.01353	0.924941	1.08213	0.249733	1.13993	0.346356			-3	0	0	ARHGEF39
ARHGEF4	-	-	-	-	0.675141	0.11684	0.637438	0.0824097	0.740617	0.160383	0.669607	0.114438	1.37747	0.229199	1.25354	0.329899			0	-2	0	ARHGEF4
ARHGEF40	-	-	-	-	0.792548	0.16914	0.811126	0.198324	0.767473	0.147307	0.743226	0.0501584	1.04653	0.746877	0.982481	0.896137			0	0	0	ARHGEF40
ARHGEF6	-	-	-	-	1.07566	0.695464	0.911373	0.591151	1.17579	0.234843	0.971037	0.86104	1.06763	0.581642	0.956847	0.81829			0	0	0	ARHGEF6
ARHGEF7	-	-	-	-	1.13623	0.11647	1.17302	0.0202655	1.11164	0.104418	1.10637	0.0939941	1.06783	0.346674	1.10028	0.113019			0	0	0	ARHGEF7
ARHGEF9	-	-	-	-	0.899392	0.291806	0.816352	0.0427552	0.989908	0.95193	0.989272	0.938359	1.07755	0.614795	1.10777	0.373463			0	0	0	ARHGEF9
ARID1A	-	-	-	-	0.886403	0.510012	0.751039	0.240133	0.960864	0.799424	1.00785	0.965646	1.1711	0.355512	1.10629	0.613397			0	0	0	ARID1A
ARID1B	-	-	-	-	0.814209	0.178858	0.709489	0.0939818	0.942304	0.687256	0.938376	0.725044	1.13943	0.424436	1.05743	0.761865			0	0	0	ARID1B
ARID2	-	-	-	-	1.10181	0.471943	0.957952	0.58877	1.02824	0.833631	1.0462	0.649415	1.15821	0.283671	1.18023	0.129257			0	0	0	ARID2
ARID3A	-	-	-	-	0.864199	0.6404	0.871306	0.661478	1.22998	0.373267	1.10929	0.735509	0.84229	0.506811	0.757334	0.347556			0	0	0	ARID3A
ARID3B	-	-	-	-	1.0511	0.725479	1.15421	0.308239	0.955029	0.838027	0.984011	0.934658	1.30182	0.203867	1.32112	0.204191			0	0	0	ARID3B
ARID4A	-	-	-	-	0.901527	0.752932	0.745258	0.367279	1.08755	0.80362	1.03679	0.91683	1.14885	0.659128	1.12421	0.734593			0	0	0	ARID4A
ARID4B	-	-	-	-	1.28375	0.445912	1.29602	0.38744	0.960719	0.902313	0.976898	0.942219	1.02542	0.935631	1.09964	0.768015			0	0	0	ARID4B
ARID5A	-	-	-	-	1.17425	0.400762	1.58095	0.0499063	1.27131	0.185778	1.30271	0.192807	1.64116	0.026232	1.60591	0.0502189			2	0	3	ARID5A
ARID5B	-	-	-	-	1.43618	0.12175	1.36325	0.113206	1.14303	0.511366	1.24635	0.18202	1.27038	0.254335	1.3767	0.103697			0	0	0	ARID5B
ARIH1	-	-	-	-	1.15545	0.189273	1.1809	0.143921	1.06101	0.608267	1.06001	0.593172	1.02562	0.805963	0.998852	0.990911			0	0	0	ARIH1
ARIH2	-	-	-	-	0.963035	0.574654	1.00485	0.943977	1.1503	0.296012	1.15075	0.0893217	1.09837	0.41578	1.12574	0.268503			0	0	0	ARIH2
ARL1	-	-	-	-	1.3254	0.315569	1.43073	0.240392	1.09744	0.757064	1.08496	0.783773	1.0141	0.960973	1.1306	0.65602			0	0	0	ARL1
ARL10	-	-	-	-	0.911926	0.665922	0.795554	0.383548	1.11833	0.662495	1.18688	0.454554	1.01056	0.968369	0.971421	0.896913			0	0	0	ARL10
ARL13B	-	-	-	-	1.41204	0.249702	1.49786	0.187409	1.0215	0.949066	1.02073	0.947028	0.880185	0.702759	0.920457	0.775791			0	0	0	ARL13B
ARL14	-	-	-	-	1.76461	0.012189	2.84289	0.0070298	2.04096	0.089815	2.00744	0.0622419	1.22612	0.533866	1.3324	0.373444			3	3	0	ARL14
ARL14EP	-	-	-	-	1.35003	0.265815	1.51344	0.188803	1.01698	0.960219	1.07764	0.807983	0.965991	0.910827	1.03969	0.901556			0	0	0	ARL14EP
ARL15	-	-	-	-	1.40281	0.439719	1.32598	0.54281	0.838476	0.67792	0.875947	0.722052	0.904169	0.797138	0.930546	0.860537			0	0	0	ARL15
ARL16	-	-	-	-	0.891512	0.176362	0.964659	0.463461	1.15542	0.386278	1.17487	0.021778	1.03827	0.818252	1.07691	0.359544			0	0	0	ARL16
ARL17A	-	-	-	-	1.05299	0.775131	1.04214	0.855277	1.1811	0.568653	1.51764	0.127506	1.09599	0.575608	1.07528	0.745642			0	2	0	ARL17A
ARL2	-	-	-	-	0.790513	0.244332	0.835513	0.227106	1.04395	0.829112	0.944518	0.786098	1.08711	0.491333	0.992339	0.962682			0	0	0	ARL2
ARL2BP	-	-	-	-	1.13981	0.458754	1.17647	0.377152	1.04427	0.822494	1.06481	0.692883	0.962478	0.840603	0.936514	0.672023			0	0	0	ARL2BP
ARL3	-	-	-	-	0.982756	0.933338	1.03793	0.86474	1.02855	0.869903	1.06718	0.70277	0.880398	0.522236	0.9573	0.819622			0	0	0	ARL3
ARL4A	-	-	-	-	1.15549	0.546234	1.13187	0.632539	1.23843	0.434266	1.16862	0.571493	1.13122	0.674739	1.12967	0.690478			0	0	0	ARL4A
ARL4C	-	-	-	-	0.55879	0.00457347	0.521387	0.00669316	0.771919	0.0594737	0.834552	0.1643	1.07352	0.476868	1.08483	0.526041			-3	0	0	ARL4C
ARL4D	-	-	-	-	0.425324	0.000237801	0.402511	0.00792319	1.23739	0.328116	1.1214	0.632989	0.881513	0.611262	0.82308	0.403813			-3	0	0	ARL4D
ARL5A	-	-	-	-	1.32767	0.31653	1.36847	0.27833	1.02944	0.93477	1.00081	0.997631	1.0212	0.955663	1.02664	0.93743			0	0	0	ARL5A
ARL5B	-	-	-	-	1.53698	0.231733	1.51469	0.191836	1.09301	0.800628	1.11291	0.759174	0.859559	0.672627	0.957375	0.90175			0	0	0	ARL5B
ARL6	-	-	-	-	1.10894	0.6601	1.17479	0.500962	1.04354	0.884719	1.07433	0.729615	0.915524	0.682338	0.836682	0.431746			0	0	0	ARL6
ARL6IP1	-	-	-	-	0.865257	0.58	0.815159	0.469753	1.21375	0.463504	1.25905	0.401431	1.29793	0.356339	1.35251	0.319553			0	0	0	ARL6IP1
ARL6IP4	-	-	-	-	0.828258	0.380418	0.905575	0.577589	0.912769	0.70341	0.937194	0.745792	1.04971	0.83445	1.03397	0.846452			0	0	0	ARL6IP4
ARL6IP5	-	-	-	-	0.945542	0.794116	0.909549	0.703166	0.92475	0.681803	0.966319	0.860869	0.603823	0.0543271	0.648683	0.100898			0	0	-3	ARL6IP5
ARL6IP6	-	-	-	-	1.11253	0.33403	1.21732	0.151769	0.911903	0.489479	0.932859	0.510127	0.920924	0.601103	0.942693	0.690472			0	0	0	ARL6IP6
ARL8A	-	-	-	-	0.845954	0.100422	0.884989	0.179124	1.08995	0.289416	1.03326	0.597948	0.922586	0.309036	0.87654	0.0381359			0	0	0	ARL8A
ARL8B	-	-	-	-	1.2471	0.26976	1.31776	0.206114	1.08979	0.694278	1.08445	0.692869	0.946596	0.815223	0.983934	0.939923			0	0	0	ARL8B
ARMC1	-	-	-	-	1.25568	0.478982	1.22058	0.530955	1.05023	0.881494	1.06984	0.808156	0.94693	0.871628	0.960397	0.899083			0	0	0	ARMC1
ARMC10	-	-	-	-	1.14532	0.211142	1.19619	0.134286	1.06093	0.733729	1.05817	0.556488	0.984073	0.926884	0.972755	0.807031			0	0	0	ARMC10
ARMC2	-	-	-	-	0.94887	0.7492	0.748662	0.156037	1.3578	0.120853	1.02965	0.687628	1.11427	0.456411	0.940553	0.739126			0	0	0	ARMC2
ARMC4	-	-	-	-	1.09218	0.656694	1.11654	0.578949	1.10188	0.620497	1.02186	0.902494	1.00149	0.994065	0.902902	0.372072			0	0	0	ARMC4
ARMC5	-	-	-	-	0.955571	0.861736	1.08293	0.720388	0.975476	0.91255	0.992916	0.975288	0.807127	0.344775	0.819898	0.385885			0	0	0	ARMC5
ARMC6	-	-	-	-	0.773209	0.433854	0.871005	0.642677	0.970623	0.925668	0.941038	0.82412	1.10716	0.730851	1.0679	0.814403			0	0	0	ARMC6
ARMC7	-	-	-	-	0.575827	0.0351884	0.510164	0.0327051	0.990498	0.970181	0.922035	0.720751	0.756792	0.262559	0.70147	0.174562			-3	0	0	ARMC7
ARMC8	-	-	-	-	1.16083	0.33007	1.21161	0.189085	1.15999	0.421753	1.09591	0.621363	1.05159	0.755434	1.10111	0.592861			0	0	0	ARMC8
ARMC9	-	-	-	-	0.946363	0.554322	0.833304	0.117457	1.05818	0.38266	1.07208	0.375749	0.920602	0.210475	0.913577	0.262662			0	0	0	ARMC9
ARMCX1	-	-	-	-	0.908398	0.229797	0.899913	0.199281	0.857025	0.245824	0.891283	0.312329	0.903161	0.446769	0.916468	0.171159			0	0	0	ARMCX1
ARMCX2	-	-	-	-	0.734161	0.00552203	0.703744	0.000391901	0.957474	0.327509	0.981916	0.770296	0.943059	0.330269	0.964724	0.585119			0	0	0	ARMCX2
ARMCX3	-	-	-	-	1.03498	0.819237	1.03654	0.818831	1.03878	0.730684	0.992964	0.967848	1.26076	0.0957908	1.23709	0.194738			0	0	0	ARMCX3
ARMCX4	-	-	-	-	0.977419	0.735746	0.894204	0.293391	1.19312	0.0459295	1.16594	0.0983489	1.14779	0.271319	1.05648	0.510428			0	0	0	ARMCX4
ARMCX5	-	-	-	-	1.20598	0.193856	1.18292	0.180446	1.02577	0.823323	1.04405	0.800829	0.950193	0.564553	1.03166	0.839019			0	0	0	ARMCX5
ARMCX6	-	-	-	-	0.734143	0.00744537	0.729483	0.0106556	1.05892	0.457347	1.09572	0.132011	1.13826	0.0594293	1.129	0.0711482			0	0	0	ARMCX6
ARNT	-	-	-	-	0.917645	0.00773561	0.828424	0.00253176	1.01602	0.696078	1.07104	0.0709412	0.888063	0.0341425	0.893691	0.0191238			0	0	0	ARNT
ARNT2	-	-	-	-	0.926644	0.598148	0.990618	0.941583	0.786547	0.169991	0.825709	0.247587	0.845266	0.398769	0.9451	0.77101			0	0	0	ARNT2
ARNTL	-	-	-	-	1.25283	0.308576	1.2906	0.234207	1.10158	0.554521	1.07492	0.707845	1.23535	0.19012	1.21325	0.342247			0	0	0	ARNTL
ARNTL2	-	-	-	-	1.38394	0.125739	1.49314	0.0953091	0.72941	0.0797808	0.73778	0.100511	0.968791	0.802097	1.00419	0.975106			0	0	0	ARNTL2
ARPC1A	-	-	-	-	0.907446	0.290128	0.976084	0.713066	0.900884	0.404802	0.893346	0.214558	0.967918	0.738942	0.999161	0.992607			0	0	0	ARPC1A
ARPC1B	-	-	-	-	0.762331	0.327714	0.837726	0.474054	0.725767	0.263546	0.704428	0.204138	0.997994	0.993693	0.967246	0.886096			0	0	0	ARPC1B
ARPC2	-	-	-	-	1.09328	0.0766176	1.19165	0.0297877	0.931125	0.431517	0.907021	0.316339	0.962805	0.669373	0.919615	0.441738			0	0	0	ARPC2
ARPC3	-	-	-	-	1.13052	0.583456	1.28775	0.318902	1.07009	0.78574	1.01416	0.953344	0.973175	0.912583	0.998408	0.994947			0	0	0	ARPC3
ARPC4	-	-	-	-	1.0404	0.693224	1.16219	0.0346923	1.04437	0.58107	1.07885	0.193971	0.90265	0.203448	0.909157	0.123873			0	0	0	ARPC4
ARPC5	-	-	-	-	1.24749	0.355403	1.24745	0.385677	0.915284	0.688343	0.933826	0.776364	1.00196	0.992359	1.00445	0.986677			0	0	0	ARPC5
ARPC5L	-	-	-	-	0.893585	0.315463	0.957725	0.450084	1.06173	0.54624	1.0349	0.665575	1.01661	0.842313	0.980422	0.800054			0	0	0	ARPC5L
ARPP19	-	-	-	-	1.49435	0.249862	1.48624	0.260006	1.08674	0.827969	1.09991	0.762393	0.951729	0.903328	0.964954	0.9167			0	0	0	ARPP19
ARRB1	-	-	-	-	0.881068	0.468689	0.916254	0.615294	0.826381	0.3718	0.827834	0.256475	1.01394	0.94572	1.12506	0.510792			0	0	0	ARRB1
ARRB2	-	-	-	-	0.828434	0.429117	0.871022	0.440387	0.87845	0.642618	0.812659	0.424335	1.07802	0.759824	0.985945	0.947691			0	0	0	ARRB2
ARRDC1	-	-	-	-	0.741043	0.109514	0.745215	0.112618	0.935627	0.786724	0.944191	0.75742	1.26702	0.424469	1.17358	0.456235			0	0	0	ARRDC1
ARRDC2	-	-	-	-	1.22213	0.280697	1.33023	0.163849	0.986815	0.899691	0.962303	0.770383	1.04942	0.737124	1.02932	0.829044			0	0	0	ARRDC2
ARRDC3	-	-	-	-	1.34983	0.45347	1.11784	0.782425	1.07082	0.887694	1.00064	0.998885	0.987996	0.980522	0.955672	0.9211			0	0	0	ARRDC3
ARRDC3-AS1	-	-	-	-	1.1051	0.0685689	1.0599	0.706509	1.03244	0.791621	1.29341	0.0365125	1.1043	0.508536	1.22628	0.0113365			0	0	0	ARRDC3-AS1
ARRDC4	-	-	-	-	1.57437	0.00989323	1.57099	0.0373983	1.36779	0.125873	1.38178	0.109206	1.1486	0.424028	1.12822	0.494796			3	0	0	ARRDC4
ARSA	-	-	-	-	0.750912	0.0964251	0.770438	0.114551	1.00859	0.960917	0.964219	0.839046	1.03516	0.870468	0.974189	0.888898			0	0	0	ARSA
ARSB	-	-	-	-	1.11767	0.0804701	1.10343	0.272498	0.80703	0.00704456	0.786927	0.00643587	0.830215	0.0133812	0.768179	0.00167832			0	0	0	ARSB
ARSG	-	-	-	-	1.01312	0.862006	1.19399	0.0677038	0.997684	0.969348	1.05459	0.479753	1.02314	0.834477	0.884834	0.391045			0	0	0	ARSG
ARSI	-	-	-	-	0.973954	0.808412	1.3375	0.06135	0.893165	0.253859	0.886034	0.325644	0.789852	0.0738691	0.844234	0.209049			0	0	0	ARSI
ARSJ	-	-	-	-	0.698084	0.144301	0.668597	0.0557796	0.992051	0.963658	1.008	0.968232	1.00771	0.961196	1.11282	0.598177			0	0	0	ARSJ
ARSK	-	-	-	-	0.989155	0.967428	0.853099	0.583636	0.997589	0.986805	0.938353	0.645575	1.12428	0.432445	1.03587	0.680086			0	0	0	ARSK
ARV1	-	-	-	-	1.12933	0.692561	1.1002	0.730925	1.19084	0.558305	0.978755	0.888506	1.10895	0.691489	0.960077	0.867029			0	0	0	ARV1
ARVCF	-	-	-	-	1.06338	0.737499	1.35272	0.136519	0.973231	0.904135	0.993773	0.976774	0.890613	0.585501	0.782978	0.302627			0	0	0	ARVCF
ASAH1	-	-	-	-	1.03385	0.787739	1.035	0.793609	1.05823	0.594994	1.08693	0.453195	0.982353	0.873635	0.989207	0.950165			0	0	0	ASAH1
ASAH2B	-	-	-	-	1.12704	0.423757	1.14442	0.272407	1.13783	0.454753	1.04081	0.829528	0.989307	0.928114	0.979954	0.92981			0	0	0	ASAH2B
ASAP1	-	-	-1238	-	1.73287	0.0150685	1.65078	0.00291295	0.838709	0.29654	0.856032	0.276586	1.06999	0.663488	1.07028	0.556873		1	3	0	0	ASAP1	1
ASAP2	-	-	-	-	1.05639	0.717814	1.02082	0.888598	0.707542	0.0429541	0.696212	0.0667734	1.12189	0.310881	1.02424	0.863439			0	0	0	ASAP2
ASAP3	-	-	-	-	0.551338	0.00741414	0.533908	0.00853563	1.00577	0.974085	1.04338	0.827571	0.988689	0.95486	1.07917	0.616281			-3	0	0	ASAP3
ASB1	-	-	-	-	1.0129	0.913838	1.13382	0.296704	1.06622	0.689131	1.01825	0.885796	1.09769	0.503167	1.07487	0.569891			0	0	0	ASB1
ASB13	-	-	-	-	0.846435	0.378005	0.864837	0.396069	0.907134	0.669029	0.935218	0.736978	1.1675	0.468776	1.22929	0.330577			0	0	0	ASB13
ASB16	-	-	-	-	0.921783	0.733184	0.91136	0.734769	1.18846	0.560499	1.25862	0.412379	0.991759	0.978872	0.971751	0.908233			0	0	0	ASB16
ASB16-AS1	-	-	-	-	0.964191	0.631108	0.941297	0.353666	1.18548	0.238676	1.15548	0.220152	1.03926	0.764865	0.950315	0.633895			0	0	0	ASB16-AS1
ASB6	-	-	-	-	0.802132	0.340528	0.835928	0.398255	0.999266	0.997333	0.971721	0.889632	1.05009	0.830061	0.984882	0.938913			0	0	0	ASB6
ASB7	-	-	-	-	1.01061	0.889996	0.96778	0.693111	1.07016	0.51904	1.08864	0.335705	0.979634	0.825754	0.960228	0.640637			0	0	0	ASB7
ASB8	-	-	-	-	0.961909	0.450264	0.927137	0.292155	1.01411	0.862825	0.96395	0.612915	0.933853	0.422712	0.943947	0.440332			0	0	0	ASB8
ASB9	-	-	-	-	0.81002	0.391255	0.843115	0.33072	0.961522	0.849669	0.889869	0.490263	0.727235	0.130308	0.726465	0.104591			0	0	0	ASB9
ASCC1	-	-	-	-	1.01659	0.899547	1.03169	0.809079	1.01569	0.888729	1.05456	0.669489	0.942606	0.636926	1.01366	0.917847			0	0	0	ASCC1
ASCC2	-	-	-	-	0.836633	0.497428	0.871752	0.579546	1.02288	0.93559	0.915664	0.706953	1.0831	0.755023	1.00314	0.99014			0	0	0	ASCC2
ASCC3	-	-	-	-	1.45524	0.0497423	1.46108	0.0300141	1.02571	0.888867	1.09128	0.629836	0.684635	0.123017	0.742711	0.127082			0	0	0	ASCC3	top-116
ASF1A	-	-	-	-	1.05515	0.850858	1.01013	0.970711	1.01066	0.971485	1.00655	0.979777	0.954501	0.884906	0.993064	0.980853			0	0	0	ASF1A
ASF1B	-	-	-	-	0.732529	0.0324903	0.819194	0.0892355	0.865034	0.430355	0.829856	0.236518	1.03557	0.829438	1.06647	0.5794			0	0	0	ASF1B
ASGR1	-	-	-	-	0.895332	0.545748	1.00437	0.980063	0.888726	0.449052	0.922234	0.62997	0.972604	0.904162	1.01273	0.931386			0	0	0	ASGR1
ASH1L	-	-	-	-	1.16568	0.188045	1.03973	0.523215	1.026	0.851854	1.12771	0.309912	1.07179	0.630052	1.12607	0.220393			0	0	0	ASH1L
ASH1L-AS1	-	-	-	-	0.870027	0.295057	0.903901	0.395766	1.27907	0.0143276	1.09635	0.245572	1.22089	0.0519596	1.03935	0.513333			0	0	0	ASH1L-AS1
ASH2L	-	-	-	-	1.07239	0.424779	1.11858	0.320327	0.97283	0.690237	0.985439	0.85724	0.841711	0.0711823	0.887093	0.222744			0	0	0	ASH2L
ASIC1	-	-	-	-	0.661794	0.086646	0.620005	0.0740007	0.905128	0.6608	0.88416	0.596907	1.02245	0.91972	0.994253	0.979805			0	0	0	ASIC1
ASIC3	-	-	-	-	0.741099	0.0855148	0.822346	0.201971	1.12228	0.604881	1.13713	0.520618	1.22167	0.415231	1.31892	0.207569			0	0	0	ASIC3
ASL	-	-	-	-	0.802129	0.42636	0.890781	0.63126	1.02186	0.938401	1.01972	0.935185	0.987897	0.964198	0.999609	0.998796			0	0	0	ASL
ASNA1	-	-	-	-	0.809374	0.373521	0.930295	0.694619	1.12364	0.664311	1.0943	0.641044	1.04159	0.874361	1.03011	0.885676			0	0	0	ASNA1
ASNS	-	-	-	-	1.15041	0.339354	1.23331	0.198868	0.618741	0.0377466	0.597791	0.0210513	1.2956	0.189006	1.34834	0.115338			0	-3	0	ASNS
ASNSD1	-	-	-	-	1.50395	0.262052	1.55572	0.250635	1.03022	0.93972	1.01609	0.962814	0.975403	0.949052	0.99866	0.997149			0	0	0	ASNSD1
ASPH	-	-	-	-	1.19216	0.116861	1.16623	0.148362	0.877133	0.210927	0.871529	0.301114	0.994204	0.954354	0.980285	0.866931			0	0	0	ASPH		1
ASPHD1	-	-	-	-	0.957184	0.787957	1.1062	0.455221	1.10318	0.424462	1.09363	0.572522	1.09062	0.624201	1.09584	0.515407			0	0	0	ASPHD1
ASPHD2	-	-	-	-	0.738313	0.0256867	0.807199	0.0185977	1.00535	0.96518	0.985461	0.88656	1.18702	0.161379	1.1395	0.255595			0	0	0	ASPHD2
ASPM	-	-	-	-	0.880353	0.730884	0.699398	0.347025	0.926431	0.868256	0.981392	0.952886	0.966789	0.944791	1.00821	0.979444			0	0	0	ASPM
ASPRV1	-	-	-	-	0.73568	0.209935	0.821101	0.167399	0.893339	0.581893	0.944962	0.773017	0.989872	0.953507	1.20485	0.380499			0	0	0	ASPRV1
ASPSCR1	-	-	-	-	0.913232	0.664831	0.960941	0.839784	1.06826	0.742176	1.00232	0.990954	0.95057	0.830455	0.881872	0.544584			0	0	0	ASPSCR1
ASRGL1	-	-	-	-	0.913023	0.145652	0.896279	0.00873057	0.804936	0.148179	0.782589	0.18925	0.926971	0.459258	0.886996	0.00595535			0	0	0	ASRGL1
ASS1	-	-	-	-	0.80684	0.202131	0.902384	0.508496	0.716409	0.01221	0.723623	0.0159558	0.883048	0.127956	1.00051	0.995785			0	0	0	ASS1	1	1
ASTE1	-	-	-	-	1.11132	0.299192	1.14645	0.172242	1.203	0.159643	1.11241	0.462921	1.06816	0.570613	1.04648	0.714957			0	0	0	ASTE1
ASTN1	-	-	-	-	0.968553	0.74571	0.873359	0.249681	0.929566	0.533756	0.908324	0.435175	0.690952	0.0505823	0.695959	0.0645999			0	0	0	ASTN1
ASTN2	-	-	-	-	1.13575	0.373918	1.00013	0.998736	1.17871	0.170511	1.10177	0.266659	0.979097	0.862948	0.937201	0.558953			0	0	0	ASTN2	top-116
ASUN	-	-	-	-	1.31264	0.260958	1.36324	0.24094	1.02462	0.925566	1.01877	0.937154	0.876429	0.619516	0.914528	0.716711			0	0	0	ASUN
ASXL1	-	-	-	-	0.893117	0.450031	0.83012	0.273327	0.992986	0.963088	1.0108	0.935961	1.1409	0.380066	1.17534	0.296446			0	0	0	ASXL1
ASXL2	-	-	-	-	1.15779	0.134625	1.02698	0.808189	1.06762	0.3602	1.10278	0.24776	1.17294	0.063704	1.18006	0.164213			0	0	0	ASXL2
ATAD1	-	-	-	-	1.45944	0.225664	1.58768	0.156172	1.06334	0.849295	1.01547	0.962565	0.958595	0.897532	0.970207	0.922547			0	0	0	ATAD1
ATAD2	-	-	-	-	1.28031	0.332315	1.25444	0.361611	0.833939	0.442213	0.837218	0.404379	0.935219	0.793534	0.970813	0.887659			0	0	0	ATAD2
ATAD2B	-	-	-	-	1.37287	0.235717	1.25712	0.324352	1.13932	0.70397	1.09412	0.696462	1.04528	0.894876	1.01237	0.956			0	0	0	ATAD2B
ATAD3A	-	-	-	-	0.860453	0.618849	0.925472	0.779824	1.10112	0.747154	1.11517	0.706553	1.13746	0.673887	1.11384	0.707669			0	0	0	ATAD3A
ATAD3B	-	-	-	-	0.949307	0.847583	1.06226	0.820246	1.15158	0.541374	1.16542	0.530902	1.31902	0.282985	1.22317	0.436783			0	0	0	ATAD3B
ATAD3C	-	-	-	-	1.06551	0.581834	1.27075	0.0225736	0.986616	0.873269	1.39581	0.0664464	1.02367	0.637329	1.09503	0.462064			0	0	0	ATAD3C
ATAD5	-	-	-	-	1.75001	0.234764	1.61525	0.283098	0.974258	0.952601	1.03496	0.919219	0.921679	0.867987	0.957787	0.908244			0	0	0	ATAD5
ATCAY	-	-	-	-	1.05389	0.274559	1.06021	0.388992	1.21393	0.188777	1.0581	0.607238	1.06722	0.618637	0.836855	0.0495921			0	0	0	ATCAY
ATE1	-	-	-	-	1.19992	0.329345	1.17085	0.339981	1.06805	0.804882	1.10759	0.57512	0.917504	0.723395	0.898822	0.566861			0	0	0	ATE1
ATF1	-	-	-	-	1.39018	0.183302	1.48777	0.146509	0.98059	0.948126	1.04646	0.868085	0.538324	0.08433	0.600792	0.163386			0	0	-3	ATF1
ATF2	-	-	-	-	1.04155	0.846068	0.987019	0.948797	0.928967	0.777462	0.940048	0.768764	1.05846	0.839229	1.07654	0.773218			0	0	0	ATF2
ATF3	-	-	-	-	2.70269	0.00207045	4.40245	0.000221869	1.69797	0.00455743	1.46778	0.0288993	0.69886	0.0139154	0.664546	0.0178622			3	1	-2	ATF3	top-116
ATF4	-	-	-	-	0.944243	0.670617	1.01833	0.857072	0.682111	0.087307	0.672764	0.0378249	1.20927	0.158942	1.21547	0.107927			0	0	0	ATF4
ATF5	-	-	-	-	1.06628	0.775095	1.1558	0.46251	1.01724	0.938286	1.00219	0.991285	1.05154	0.792556	0.975949	0.909062			0	0	0	ATF5
ATF6	-	-	-	-	1.18327	0.190982	1.17794	0.155511	1.11094	0.34196	1.08798	0.501104	0.898233	0.34952	0.932187	0.550904			0	0	0	ATF6
ATF6B	-	-	-	-	0.791514	0.0094778	0.952436	0.526202	1.1078	0.670268	0.959546	0.572743	0.947538	0.805792	1.19583	0.261157			0	0	0	ATF6B
ATF7	-	-	-	-	1.03006	0.598305	0.967583	0.526156	1.09693	0.0922401	1.12198	0.0215739	1.19109	0.0152281	1.24734	0.00486517			0	0	0	ATF7
ATF7IP	-	-	-	-	0.802396	0.185128	0.666335	0.0160556	0.987657	0.896277	1.05644	0.519638	0.898643	0.239559	0.94143	0.411247			-2	0	0	ATF7IP
ATF7IP2	-	-	-	-	0.950922	0.857349	1.02831	0.922725	0.909149	0.768526	1.08473	0.793032	0.884518	0.738547	0.88317	0.67518			0	0	0	ATF7IP2
ATG10	-	-	-	-	0.891667	0.659618	1.01246	0.955347	1.17582	0.259844	1.15188	0.464671	0.903898	0.654197	1.09096	0.616814			0	0	0	ATG10
ATG101	-	-	-	-	0.866417	0.547341	1.03499	0.861298	1.18988	0.500983	1.17686	0.379855	1.16333	0.531013	1.12935	0.446558			0	0	0	ATG101
ATG12	-	-	-	-	1.3927	0.262419	1.51312	0.195953	1.07537	0.809038	1.01537	0.953656	1.03179	0.92049	1.09939	0.757757			0	0	0	ATG12
ATG13	-	-	-	-	1.06995	0.392259	1.09374	0.286258	1.12468	0.341815	1.10743	0.0689516	0.97219	0.794144	1.02799	0.699991			0	0	0	ATG13
ATG14	-	-	-	-	1.37226	0.112677	1.4243	0.0370634	1.11137	0.500046	1.06944	0.684924	1.11572	0.527562	1.09934	0.616158			0	0	0	ATG14
ATG16L1	-	-	-	-	1.01422	0.862059	1.04693	0.575849	1.15371	0.1609	1.15137	0.0676633	1.12985	0.211841	1.09065	0.40746			0	0	0	ATG16L1
ATG16L2	-	-368	-	-	1.31471	0.184489	1.64797	0.0517162	0.896908	0.568134	0.804426	0.330053	1.03887	0.834892	0.936728	0.760943	2		0	0	0	ATG16L2
ATG2A	-	-	-	-	0.776281	0.400857	0.785967	0.453154	1.10869	0.725524	1.03115	0.921482	1.30376	0.399367	1.20277	0.57649			0	0	0	ATG2A
ATG2B	-	-	-	-	1.08906	0.663207	1.06588	0.659476	0.913995	0.715621	0.898645	0.594327	1.13434	0.618486	1.12229	0.536678			0	0	0	ATG2B
ATG3	-	-	-	-	1.12138	0.133135	1.17806	0.0675964	1.08207	0.357892	1.06904	0.228603	0.96101	0.622723	0.926116	0.313859			0	0	0	ATG3
ATG4A	-	-	-	-	0.976545	0.865726	1.03447	0.81792	0.954567	0.818218	0.970991	0.884974	0.892483	0.394643	0.871284	0.500427			0	0	0	ATG4A
ATG4B	-	-	-	-	0.778716	0.219486	0.868371	0.409809	1.0533	0.801411	1.05387	0.76977	1.0873	0.697287	1.09007	0.637874			0	0	0	ATG4B
ATG4C	-	-	-	-	1.0497	0.899856	0.953904	0.911962	0.853406	0.664932	0.974383	0.934078	0.87877	0.765741	0.999164	0.998352			0	0	0	ATG4C
ATG4D	-	-	-	-	0.76563	0.129683	0.877991	0.428952	1.13499	0.453874	1.07031	0.684698	0.989477	0.946103	0.94684	0.711682			0	0	0	ATG4D
ATG5	-	-	-	-	1.158	0.527044	1.16968	0.547052	1.04874	0.859448	1.01242	0.960483	0.951621	0.865992	0.98647	0.957021			0	0	0	ATG5
ATG7	-	-	-	-	0.956914	0.748919	1.04182	0.724697	0.898084	0.429492	0.901582	0.300101	0.985683	0.905171	0.984638	0.910534			0	0	0	ATG7
ATG9A	-	-	-	-	0.845	0.418083	0.855744	0.457752	1.00814	0.971288	1.02031	0.924496	1.14184	0.586976	1.13571	0.540949			0	0	0	ATG9A
ATHL1	-	-	-	-	0.791172	0.109226	0.817956	0.0960227	1.05151	0.820675	1.05957	0.743708	1.0301	0.897277	1.07651	0.680209			0	0	0	ATHL1
ATIC	-	-	-	-	1.0739	0.173482	1.10939	0.0737936	0.973177	0.695229	0.959754	0.34833	0.952518	0.393482	0.993572	0.93053			0	0	0	ATIC
ATL1	-	-	-	-	0.916741	0.779393	0.86659	0.631926	1.08869	0.762702	1.00066	0.997557	0.743487	0.285753	0.776776	0.298966			0	0	0	ATL1
ATL2	-	-	-	-	1.12461	0.675237	1.10975	0.717717	1.27504	0.41613	1.31109	0.381117	0.860429	0.640242	0.893007	0.718115			0	0	0	ATL2
ATL3	-	-	-	-	1.16405	0.326366	1.10282	0.51197	1.04314	0.772122	1.09095	0.401618	0.867754	0.351392	0.889787	0.338714			0	0	0	ATL3
ATM	-	-	-	-	1.4031	0.347499	1.26716	0.42721	1.00359	0.991866	0.983409	0.960304	0.994353	0.989078	1.0659	0.818779			0	0	0	ATM
ATMIN	-	-	-	-	1.03391	0.792202	1.00771	0.946235	1.06029	0.690039	1.04613	0.677968	1.00247	0.987026	1.00466	0.966502			0	0	0	ATMIN
ATN1	-	-	-	-	0.843707	0.385502	0.833156	0.386515	1.10072	0.672904	1.0326	0.882545	1.20369	0.447614	1.08928	0.707916			0	0	0	ATN1
ATOH8	-	-	-	-	0.376982	0.00696717	0.302208	0.00751966	0.884072	0.568437	1.04524	0.758569	1.01321	0.956096	0.967266	0.83491			-3	0	0	ATOH8
ATOX1	-	-	-	-	0.82228	0.500415	0.948897	0.800833	1.10262	0.708298	1.11504	0.623461	1.05652	0.814039	1.10446	0.626064			0	0	0	ATOX1
ATP10D	-	-	-	-	1.14507	0.250481	1.16625	0.228842	0.866696	0.279716	0.822796	0.15979	1.22187	0.148771	1.25094	0.118802			0	0	0	ATP10D
ATP11A	-	-	-	-	0.925222	0.58038	0.821476	0.296693	1.0824	0.633582	1.18112	0.361278	0.909476	0.556555	0.929156	0.692407			0	0	0	ATP11A
ATP11B	-	-	-	-	1.41885	0.313181	1.35199	0.36132	0.987375	0.972569	1.04193	0.893016	0.943157	0.870937	0.983947	0.960058			0	0	0	ATP11B
ATP11C	-	-	-	-	1.41485	0.31287	1.29613	0.431708	1.08851	0.824757	1.03642	0.91466	0.937419	0.868243	0.945332	0.868455			0	0	0	ATP11C
ATP13A1	-	-	-	-	0.88505	0.665295	0.919008	0.778148	1.2063	0.538276	1.13797	0.659009	1.09585	0.775298	1.01564	0.957567			0	0	0	ATP13A1
ATP13A2	-	-	-	-	0.704509	0.383395	0.716849	0.374117	0.78755	0.512778	0.764241	0.443881	1.07961	0.828397	1.02259	0.947054			0	0	0	ATP13A2
ATP13A3	-	-	-	-	1.81118	0.109415	1.84011	0.0913271	0.964213	0.922781	0.979059	0.948293	0.867173	0.724824	0.876976	0.68405			0	0	0	ATP13A3
ATP1A1	-	-	-	-	1.0101	0.948751	1.02852	0.860559	0.894611	0.492303	0.896967	0.417492	0.962421	0.787647	0.971998	0.848307			0	0	0	ATP1A1
ATP1A1-AS1	-	-	-	-	0.735932	0.10355	0.757072	0.131253	0.978901	0.893898	1.08785	0.50507	0.868221	0.43037	0.931099	0.622347			0	0	0	ATP1A1-AS1
ATP1A3	-	-	-	-	0.885288	0.629727	0.871107	0.55126	1.11818	0.716985	1.02477	0.924375	0.947765	0.840126	0.945994	0.847585			0	0	0	ATP1A3
ATP1B1	-	-	-	-	1.55498	0.071445	1.621	0.0730196	0.906463	0.672261	0.890275	0.558731	0.900398	0.666714	0.916114	0.673823			0	0	0	ATP1B1
ATP1B2	-	-	-	-	0.907155	0.478806	0.746797	0.110713	1.2152	0.231373	1.10698	0.577416	1.02678	0.889416	0.976184	0.87352			0	0	0	ATP1B2
ATP1B3	-	-	-	-	1.13332	0.177286	1.1981	0.0966071	1.11817	0.362105	1.01994	0.880167	0.986482	0.90713	0.975666	0.812422			0	0	0	ATP1B3
ATP2A1	-	-	-	-	0.785504	0.131831	0.874698	0.308872	1.02068	0.940862	1.00652	0.977069	1.21444	0.471178	1.27174	0.385656			0	0	0	ATP2A1
ATP2A2	-	-	-	-	1.14018	0.112186	1.14701	0.108207	1.07264	0.0172163	1.07728	0.124493	0.792967	0.00308719	0.800072	0.0224447			0	0	0	ATP2A2
ATP2A3	-	-	-	-	0.559333	0.0780355	0.506696	0.0697182	0.77746	0.383198	0.971541	0.924676	1.04675	0.839358	1.0162	0.958277			0	0	0	ATP2A3
ATP2B1	-	-	-	-	1.73047	0.122226	1.74839	0.0929808	1.03383	0.923671	0.990708	0.976006	1.23674	0.567989	1.28411	0.480421			0	0	0	ATP2B1
ATP2B4	-	-	-	-	0.802096	0.00976508	0.710862	0.00302439	0.946727	0.403974	1.03535	0.586096	1.17923	0.0556299	1.26626	0.0290771			0	0	0	ATP2B4
ATP2C1	-	-	-	-	1.16109	0.343361	1.16371	0.340645	1.05915	0.748388	1.08415	0.629928	0.913654	0.592497	0.995592	0.976762			0	0	0	ATP2C1
ATP2C2	-	-	-	-	1.02202	0.927966	1.08619	0.758421	1.02763	0.924994	0.960126	0.835905	1.26681	0.444852	1.12318	0.649169			0	0	0	ATP2C2
ATP5A1	-	-	-	-	0.916835	0.0271741	0.967067	0.0957363	1.02641	0.666481	1.02729	0.380723	0.992918	0.905359	1.05667	0.331591			0	0	0	ATP5A1
ATP5B	-	-	-	-	0.947247	0.42373	1.02044	0.656044	1.13873	0.252243	1.14207	0.0721508	0.955325	0.633127	1.02442	0.743882			0	0	0	ATP5B
ATP5C1	-	-	-	-	1.19422	0.423165	1.26956	0.321585	1.03066	0.884649	1.00328	0.986049	0.939278	0.773755	0.94497	0.775565			0	0	0	ATP5C1
ATP5D	-	-	-	-	0.750169	0.409912	0.83984	0.524554	1.15323	0.634057	1.07161	0.827475	1.06457	0.813839	0.993194	0.98152			0	0	0	ATP5D
ATP5E	-	-	-	-	0.952508	0.565121	1.05636	0.400816	0.988755	0.899868	1.05626	0.385875	0.922347	0.244594	1.02339	0.504			0	0	0	ATP5E
ATP5F1	-	-	-	-	1.0888	0.472922	1.1848	0.226699	1.03791	0.780228	1.0223	0.872296	0.931425	0.627714	0.980062	0.88707			0	0	0	ATP5F1
ATP5G1	-	-	-	-	0.895592	0.478767	1.02977	0.778182	1.0894	0.582672	1.05341	0.60131	0.961796	0.750777	0.922127	0.419219			0	0	0	ATP5G1
ATP5G2	-	-	-	-	0.823575	0.276976	0.935785	0.603965	0.813012	0.357258	0.805586	0.251729	0.958282	0.808167	1.00679	0.962212			0	0	0	ATP5G2
ATP5G3	-	-	-	-	0.92232	0.427194	0.992821	0.863877	1.0984	0.422508	1.10532	0.0537033	0.880411	0.30366	0.929193	0.313055			0	0	0	ATP5G3
ATP5H	-	-	-	-	1.0185	0.928485	1.12312	0.615478	1.01831	0.905463	1.02373	0.885764	0.985975	0.925625	1.02365	0.900237			0	0	0	ATP5H
ATP5I	-	-	-	-	0.684026	0.274533	0.830165	0.422729	0.962183	0.913391	1.02445	0.928906	0.937319	0.823098	1.00235	0.991204			0	0	0	ATP5I
ATP5J	-	-	-	-	1.15483	0.548404	1.23599	0.413591	1.02217	0.932488	1.01787	0.918294	0.863218	0.599171	0.868511	0.549626			0	0	0	ATP5J
ATP5J2	-	-	-	-	0.850907	0.34803	0.992712	0.948095	1.00598	0.97916	0.927795	0.649135	0.954924	0.800354	0.900074	0.479445			0	0	0	ATP5J2
ATP5L	-	-	-	-	0.886896	0.382949	1.01268	0.763861	0.98632	0.890578	1.00723	0.937462	0.921487	0.356591	0.962392	0.503076			0	0	0	ATP5L
ATP5O	-	-	-	-	1.03593	0.780768	1.13911	0.39751	0.999614	0.997418	0.93988	0.616775	0.95975	0.738927	0.93506	0.665076			0	0	0	ATP5O
ATP5S	-	-	-	-	1.25973	0.0569724	1.30413	0.0369155	1.07749	0.524178	1.13061	0.157836	0.808495	0.157993	0.896107	0.332236			0	0	0	ATP5S
ATP5SL	-	-	-	-	0.843609	0.424805	0.908892	0.596649	1.03644	0.877045	1.0471	0.788064	1.01632	0.941436	1.00535	0.975286			0	0	0	ATP5SL
ATP6AP1	-	-	-	-	0.794573	0.226926	0.82165	0.284091	1.05483	0.816157	1.02503	0.890823	1.01263	0.957015	1.02831	0.887625			0	0	0	ATP6AP1
ATP6AP2	-	-	-	-	1.22473	0.429868	1.31019	0.352256	0.970609	0.90477	0.959776	0.878982	0.818182	0.439835	0.848203	0.561805			0	0	0	ATP6AP2
ATP6V0A2	-	-	-	-	1.2528	0.0715551	1.23197	0.0527271	1.10194	0.259983	1.04642	0.671421	1.18816	0.108088	1.17909	0.108243			0	0	0	ATP6V0A2
ATP6V0A4	-	-	-	-	1.15562	0.230243	1.21439	0.127275	0.880251	0.239712	0.728211	0.0229092	0.766651	0.174135	0.560653	0.00135307			0	0	-2	ATP6V0A4
ATP6V0B	-	-	-	-	0.919811	0.717886	1.01438	0.939709	1.09379	0.677876	1.07599	0.699295	0.957229	0.822748	0.974532	0.88592			0	0	0	ATP6V0B
ATP6V0C	-	-	-	-	0.886699	0.56134	0.981502	0.912111	1.07932	0.659157	1.02076	0.908147	1.02827	0.861893	0.977047	0.89547			0	0	0	ATP6V0C
ATP6V0D1	-	-	-	-	0.77412	0.255473	0.849185	0.416355	0.723529	0.221999	0.711315	0.11293	0.808034	0.381189	0.814615	0.328049			0	0	0	ATP6V0D1
ATP6V0E1	-	-	-	-	0.985508	0.795388	1.12973	0.0706693	1.02288	0.769174	0.95087	0.389025	0.99883	0.988113	0.974875	0.679162			0	0	0	ATP6V0E1
ATP6V0E2	-	-	-	-	0.77665	0.24464	0.82144	0.205055	0.916754	0.722242	0.92188	0.758187	0.790201	0.380819	0.827183	0.434531			0	0	0	ATP6V0E2
ATP6V0E2-AS1	-	-	-	-	0.728838	0.0865273	0.609615	0.0679351	0.851068	0.591076	1.05205	0.809567	0.89193	0.643821	0.886366	0.676275			0	0	0	ATP6V0E2-AS1
ATP6V1A	-	-	-	-	1.16641	0.339489	1.07321	0.65599	1.03779	0.729731	1.0848	0.552948	0.986939	0.916342	1.08286	0.569996			0	0	0	ATP6V1A
ATP6V1B2	-	-	-	-	1.17111	0.175809	1.22641	0.10777	1.06303	0.190054	1.08959	0.378895	0.70375	0.00487401	0.732588	0.0467859			0	0	0	ATP6V1B2
ATP6V1C1	-	-	-	-	1.294	0.229955	1.38468	0.147529	0.947003	0.783403	0.956341	0.850903	0.993309	0.973397	1.06414	0.797055			0	0	0	ATP6V1C1
ATP6V1C2	-	-	-	-	1.07357	0.506014	1.28173	0.0457625	1.08484	0.63659	0.976203	0.859429	1.07272	0.677756	1.02235	0.888497			0	0	0	ATP6V1C2
ATP6V1D	-	-	-	-	1.26973	0.256996	1.35949	0.163167	1.17126	0.501524	1.18533	0.455828	1.03423	0.876423	1.09676	0.680591			0	0	0	ATP6V1D
ATP6V1E1	-	-	-	-	1.07667	0.365237	1.20841	0.0691039	1.14338	0.108313	1.1216	0.200366	0.913661	0.260993	0.917691	0.290472			0	0	0	ATP6V1E1
ATP6V1E2	-	-	-	-	0.921269	0.269686	1.03508	0.506228	1.15968	0.0512957	1.16316	0.317422	1.11751	0.459724	1.08277	0.629701			0	0	0	ATP6V1E2
ATP6V1F	-1977;80	-2437	-1941;-1118	-	0.797834	0.191932	0.906562	0.408635	0.992887	0.975637	0.962782	0.826186	1.05316	0.803568	0.987835	0.919149	3	1	0	0	0	ATP6V1F
ATP6V1G1	-	-	-	-	1.1867	0.149488	1.31172	0.0732438	1.18248	0.242527	1.14174	0.35629	1.00583	0.961389	1.05332	0.698901			0	0	0	ATP6V1G1
ATP6V1H	-	-	-	-	1.14616	0.433903	1.22061	0.296163	1.08055	0.665936	1.03714	0.783948	0.982143	0.913096	0.980486	0.876058			0	0	0	ATP6V1H
ATP7A	-	-	-	-	1.08531	0.775478	0.947407	0.826067	1.02624	0.924978	1.02672	0.902258	1.0569	0.876249	1.27301	0.378633			0	0	0	ATP7A
ATP7B	-	-	-	-	0.690902	0.0227302	0.555122	0.00845826	1.01034	0.952494	0.973376	0.775881	0.742109	0.1025	0.763775	0.108181			-2	0	0	ATP7B
ATP8A1	-	-	-	-	1.05245	0.86706	0.950832	0.873251	1.00174	0.995469	1.13709	0.615552	1.00794	0.978584	1.21442	0.422753			0	0	0	ATP8A1
ATP8A2	-	-	-	-	1.04157	0.380726	1.02201	0.8397	1.07232	0.541783	0.984845	0.81764	0.879725	0.310738	0.833825	0.177095			0	0	0	ATP8A2
ATP8B1	-	-	-	-	1.28279	0.1856	1.38633	0.0727855	1.12983	0.314646	1.07642	0.72307	1.00066	0.997229	0.939958	0.72263			0	0	0	ATP8B1
ATP8B2	-	-	-	-	0.876575	0.393716	0.845624	0.330499	1.04735	0.790742	1.07071	0.66247	1.01759	0.916728	1.00203	0.990406			0	0	0	ATP8B2
ATP8B3	-	-	-	-	0.664475	0.168259	0.624083	0.137447	1.27341	0.53828	1.23513	0.480274	1.03794	0.923223	0.985594	0.963503			0	0	0	ATP8B3
ATP9A	-	-	-	-	1.19234	0.465665	1.18008	0.382229	1.05748	0.793784	1.09852	0.595765	1.09251	0.65748	1.17211	0.288918			0	0	0	ATP9A
ATP9B	-	-	-	-	1.02021	0.852898	1.1066	0.38238	1.0927	0.437771	1.06084	0.508124	1.10968	0.397259	1.10898	0.284837			0	0	0	ATP9B
ATPAF1	-	-	-	-	1.0887	0.554117	1.113	0.464596	1.04419	0.801034	1.1366	0.191894	0.923499	0.642996	1.00005	0.999555			0	0	0	ATPAF1
ATPAF2	-	-	-	-	0.912387	0.491308	0.995557	0.97223	1.00043	0.997872	0.981401	0.893992	1.02229	0.845059	1.03358	0.804968			0	0	0	ATPAF2
ATPIF1	-	-	-	-	0.829452	0.142727	0.868627	0.00807992	1.03765	0.751182	1.01644	0.854278	0.955333	0.650307	0.926503	0.21888			0	0	0	ATPIF1
ATR	-	-	-	-	1.12946	0.561612	1.12222	0.533951	1.09751	0.687021	1.09536	0.651802	0.908305	0.680539	0.979889	0.901494			0	0	0	ATR
ATRAID	-	-	-	-	0.930156	0.326484	0.994395	0.900481	0.908317	0.0642688	0.864225	0.0161461	0.955195	0.170122	1.00473	0.905738			0	0	0	ATRAID
ATRIP	-	-	-	-	0.910837	0.578444	0.967712	0.839443	1.08265	0.668268	1.04352	0.796748	1.00794	0.964103	0.953764	0.816373			0	0	0	ATRIP
ATRN	-	-	-	-	1.00594	0.891606	0.925012	0.10663	0.960909	0.479755	1.03332	0.424599	0.928108	0.200123	0.958169	0.338586			0	0	0	ATRN
ATRNL1	-	-	-	-	1.14442	0.613362	1.08951	0.715759	0.932433	0.744809	1.09034	0.621789	0.926355	0.724985	0.894968	0.670523			0	0	0	ATRNL1
ATRX	-	-	-	-	1.36863	0.368379	1.28063	0.461508	0.877912	0.71757	0.902768	0.722019	1.00931	0.978032	1.05598	0.855059			0	0	0	ATRX
ATXN1	-	-	-	-	1.03195	0.502863	0.893011	0.110719	1.06193	0.334395	1.00723	0.937667	1.44575	0.00221288	1.33325	0.0306091			0	0	0	ATXN1
ATXN10	-	-	-	-	1.01249	0.920651	1.11804	0.375443	1.00909	0.943025	1.01936	0.853133	1.08306	0.555977	1.11512	0.365556			0	0	0	ATXN10
ATXN1L	-	-	-	-	1.11265	0.0953302	1.05622	0.428988	1.20678	0.0820772	1.23975	0.0176238	1.20837	0.0786216	1.19079	0.0255064			0	0	0	ATXN1L
ATXN2	-	-	-	-	0.865068	0.141606	0.793845	0.0675725	0.930649	0.23493	0.928098	0.45792	1.0702	0.252426	1.04249	0.615352			0	0	0	ATXN2
ATXN2L	-	-	-	-	0.958503	0.818113	0.954555	0.81404	1.10232	0.634719	1.05129	0.795262	1.17974	0.424277	1.12486	0.559917			0	0	0	ATXN2L
ATXN3	-	-	-	-	1.29253	0.318426	1.27229	0.371602	1.12563	0.580276	1.12469	0.623271	0.945923	0.830088	0.969114	0.901747			0	0	0	ATXN3
ATXN7	-	-	-	-	1.38939	0.00963662	1.28616	0.0167269	1.03894	0.742415	1.0605	0.506719	0.973012	0.824284	0.983531	0.841277			0	0	0	ATXN7
ATXN7L1	-	-	-	-	0.873527	0.0408389	0.692397	0.000164741	1.00149	0.991955	0.985916	0.901159	1.04458	0.795191	0.961068	0.78549			0	0	0	ATXN7L1
ATXN7L2	-	-	-	-	1.24102	0.27351	1.32826	0.148468	1.00839	0.964614	1.04932	0.745137	1.09363	0.596979	1.10618	0.515344			0	0	0	ATXN7L2
ATXN7L3	-	-	-	-	0.850995	0.204219	0.841593	0.134696	1.07305	0.571481	1.07073	0.565762	1.16631	0.239262	1.18845	0.156894			0	0	0	ATXN7L3
ATXN7L3B	-	-	-	-	0.980868	0.763636	0.922011	0.196291	1.01976	0.755115	1.01604	0.71648	0.93476	0.326094	0.959249	0.363131			0	0	0	ATXN7L3B
AUH	-	-	-	-	1.18533	0.37576	1.18145	0.386807	1.03291	0.847382	1.10451	0.384257	1.04614	0.759319	1.12793	0.321106			0	0	0	AUH
AUNIP	-	-	-	-	1.31867	0.0241297	1.26441	0.0227787	1.05666	0.705951	1.08279	0.529773	1.00051	0.996886	1.03203	0.797134			0	0	0	AUNIP
AUP1	-	-	-	-	0.926623	0.725154	1.05242	0.792373	0.790828	0.334531	0.778084	0.184215	1.12332	0.577439	1.12716	0.507445			0	0	0	AUP1
AURKA	-	-	-	-	0.452055	0.00164794	0.350684	0.00101866	1.13744	0.193229	1.24515	0.0637087	0.775929	0.0471792	0.753228	0.034399			-3	0	0	AURKA
AURKAIP1	-	-	-	-	0.779978	0.365761	0.900856	0.611524	1.08633	0.720976	1.08357	0.747806	0.986464	0.949625	0.92419	0.737526			0	0	0	AURKAIP1
AURKAPS1	-	-	-	-	1.25533	0.213853	1.40872	0.110584	1.27069	0.25327	1.21659	0.49427	1.17737	0.324336	1.12613	0.592893			0	0	0	AURKAPS1
AURKB	-	-	-	-	0.643128	0.0664945	0.612248	0.0169415	0.906753	0.676351	0.924652	0.65605	1.03807	0.860997	1.07903	0.658867			-2	0	0	AURKB
AURKC	-	-	-	-	0.956247	0.661905	1.06676	0.509238	1.12415	0.378752	1.05207	0.503513	0.981046	0.879992	1.04286	0.764109			0	0	0	AURKC
AUTS2	-	-	-	-	0.926589	0.218454	0.849393	0.0489242	1.07055	0.40742	1.00888	0.937458	1.33524	0.0298112	1.22525	0.173229			0	0	0	AUTS2
AVEN	-	-	-	-	1.17687	0.153089	1.1898	0.172576	0.952709	0.51168	0.982216	0.847419	1.00975	0.907888	0.954248	0.623709			0	0	0	AVEN
AVL9	-	-	-	-	1.04089	0.438082	0.955132	0.52697	0.818527	0.10359	0.845785	0.0488717	1.19464	0.136604	1.19178	0.0504561			0	0	0	AVL9
AVPI1	-	-	-	-	1.2102	0.477223	1.29767	0.33578	1.12795	0.669198	1.10405	0.68597	0.983094	0.94605	0.934399	0.789989			0	0	0	AVPI1
AXIN1	-	-	-	-	0.829884	0.411855	0.872885	0.551229	1.04591	0.861281	1.06054	0.811014	1.18403	0.527887	1.16027	0.543093			0	0	0	AXIN1
AXIN2	-	-	-	-	0.806356	0.11146	0.629744	0.0210279	1.01524	0.936431	1.03343	0.809317	0.729985	0.104748	0.794805	0.129329			-2	0	0	AXIN2
AXL	-	-	-	-	0.924753	0.768187	0.917439	0.735807	1.11571	0.681043	1.06169	0.797364	1.01629	0.949418	0.945448	0.823322			0	0	0	AXL
AZI2	-	-	-	-	1.24594	0.394323	1.24452	0.403612	1.02831	0.91669	1.0686	0.748323	0.948733	0.853411	1.04376	0.842623			0	0	0	AZI2
AZIN1	-	-	-	-	1.49406	0.198948	1.57379	0.162595	0.958329	0.888095	0.952445	0.868405	0.974851	0.935658	1.0227	0.939974			0	0	0	AZIN1
B2M	-	-	-	-	1.20289	0.535672	1.35836	0.342819	0.868257	0.610735	0.851115	0.608761	0.937133	0.823287	0.987424	0.969227			0	0	0	B2M		1
B3GALNT1	-	-	-	-	1.35907	0.291886	1.37134	0.25222	0.674612	0.230997	0.693946	0.229855	0.947025	0.855478	0.929658	0.790054			0	0	0	B3GALNT1
B3GALNT2	-	-	-	-	1.20224	0.0310047	1.17465	0.0379477	1.00159	0.965347	0.995268	0.937223	0.946894	0.103112	0.983835	0.807701			0	0	0	B3GALNT2
B3GALT5	-	-	-	-	1.47578	0.102646	1.05995	0.807553	1.09439	0.428102	1.10521	0.429033	1.0589	0.609926	1.09655	0.599964			0	0	0	B3GALT5
B3GALT6	-	-	-	-	0.760223	0.200783	0.828432	0.30523	0.938916	0.712741	1.02987	0.907222	1.05962	0.755019	1.00235	0.991254			0	0	0	B3GALT6
B3GALTL	-	-	-	-	1.29678	0.20255	1.29063	0.171359	0.840595	0.142234	0.908282	0.530749	0.923479	0.429392	0.980072	0.892191			0	0	0	B3GALTL
B3GAT1	-	-	-	-	0.743826	0.0585953	0.878504	0.161515	0.838524	0.479572	0.812614	0.343381	0.983015	0.938084	0.916199	0.66947			0	0	0	B3GAT1
B3GAT3	-	-	-	-	0.711512	0.0809064	0.798762	0.211369	0.962523	0.865464	0.943562	0.786163	1.16442	0.427175	1.13868	0.504934			0	0	0	B3GAT3
B3GNT1	-	-	-	-	0.765798	0.0552795	0.739764	0.0159986	0.958214	0.696618	1.0767	0.596967	0.895172	0.379195	0.996883	0.979841			0	0	0	B3GNT1
B3GNT2	-	-	-	-	0.939581	0.791547	0.977094	0.914058	1.20648	0.502085	1.13921	0.566521	0.987113	0.966389	0.964272	0.892273			0	0	0	B3GNT2
B3GNT3	-	-	-	-	0.610373	0.095221	0.54044	0.0386122	0.895027	0.736599	0.91283	0.723597	1.06835	0.823262	0.883021	0.610834			-2	0	0	B3GNT3
B3GNT4	-	-	-	-	0.787571	0.268761	0.725671	0.00795437	1.18421	0.473185	1.15078	0.381594	1.01945	0.911	0.821376	0.191577			0	0	0	B3GNT4
B3GNT5	-	-	-	-	1.4024	0.530351	1.55961	0.412834	0.904878	0.858295	0.879281	0.79314	1.22892	0.662448	1.39698	0.546362			0	0	0	B3GNT5
B3GNT9	-	-	-	-	0.708731	0.0447815	0.580505	0.0374177	1.04482	0.837718	1.0742	0.574664	1.16244	0.561927	1.11417	0.533536			-2	0	0	B3GNT9
B3GNTL1	-	-	-	-	0.81154	0.420256	0.811435	0.431281	0.960975	0.871853	0.998323	0.993881	1.06333	0.811361	1.09875	0.676536			0	0	0	B3GNTL1
B4GALNT1	-	-	-	-	0.877095	0.438046	0.822767	0.303978	0.850315	0.496398	0.849082	0.5184	1.01637	0.945059	0.995196	0.983867			0	0	0	B4GALNT1
B4GALNT3	-	-	-	-	0.841516	0.438931	0.820855	0.379524	0.830445	0.255915	0.943484	0.712704	1.11204	0.471363	1.09302	0.432953			0	0	0	B4GALNT3
B4GALNT4	-	-	-	-	0.667113	0.0236496	0.643395	0.0205131	0.995999	0.975667	1.04171	0.769801	1.10447	0.484278	1.11082	0.448639			-3	0	0	B4GALNT4
B4GALT1	-	-	-	-	1.14489	0.0312157	1.18048	0.0140538	0.823769	0.00463205	0.790287	0.00474398	1.20849	0.0114851	1.21205	0.00823032			0	0	0	B4GALT1
B4GALT2	-	-	-	-	0.842001	0.485615	0.904289	0.632902	1.08636	0.741766	1.06445	0.797935	1.10554	0.684142	0.998903	0.996096			0	0	0	B4GALT2
B4GALT3	-	-	-	-	0.874633	0.390356	0.959989	0.758524	1.03965	0.84036	0.990749	0.942151	1.07901	0.667442	1.09031	0.538623			0	0	0	B4GALT3
B4GALT4	-	-	-	-	1.15203	0.259117	1.15966	0.315093	1.26824	0.0922659	1.22723	0.148806	1.01005	0.932789	1.07285	0.547389			0	0	0	B4GALT4
B4GALT5	-	-	-	-	1.01769	0.673189	1.03454	0.479292	0.961058	0.0511273	0.950044	0.460033	1.26236	0.00639162	1.24057	0.018942			0	0	0	B4GALT5
B4GALT6	-	-	-	-	1.18601	0.430397	1.20525	0.3597	0.886925	0.657912	0.818458	0.557796	0.670243	0.160979	0.684247	0.292842			0	0	0	B4GALT6
B4GALT7	-	-	-	-	0.768126	0.340578	0.800396	0.406974	1.0932	0.749863	1.04625	0.856982	1.05928	0.841926	0.993632	0.980145			0	0	0	B4GALT7
B9D1	-	-	-	-	0.863305	0.409412	0.897789	0.506005	1.34576	0.290499	1.27005	0.24813	1.11007	0.680041	1.0738	0.745458			0	0	0	B9D1
B9D2	-	-	-	-	0.899799	0.590936	1.04973	0.825714	1.02272	0.852559	1.09419	0.651355	0.914425	0.589975	0.941868	0.669331			0	0	0	B9D2
BABAM1	-	-	-	-	0.834964	0.302224	0.902049	0.49934	0.78227	0.310062	0.76311	0.157291	1.02775	0.888601	0.995205	0.976021			0	0	0	BABAM1
BACE1	-	-	-	-	0.998444	0.980714	0.936692	0.234709	1.0934	0.559174	1.03182	0.765417	1.00971	0.950468	1.00116	0.992182			0	0	0	BACE1	1	1
BACE2	-	-	-	-	1.06006	0.17871	1.07087	0.272049	0.96212	0.2404	0.913715	0.171453	0.966813	0.44989	0.938008	0.331718			0	0	0	BACE2
BACH1	-	-	-	-	1.96361	0.0568947	2.16295	0.0254661	0.889633	0.740327	0.937971	0.837065	1.04862	0.899236	1.14325	0.684868			2	0	0	BACH1
BACH2	-	-	-	-	1.95071	0.139041	1.70395	0.0806721	0.811207	0.635998	0.80662	0.500719	1.40349	0.40568	1.46137	0.182159			0	0	0	BACH2
BAD	-	-	-	-	0.70816	0.188196	0.751108	0.113728	0.918603	0.710789	0.934267	0.767712	0.963049	0.866335	0.917843	0.59954			0	0	0	BAD
BAG1	-	-	-	-	1.01286	0.896876	1.14815	0.125223	1.05208	0.52252	1.04854	0.595252	1.03106	0.719855	0.996907	0.975574			0	0	0	BAG1
BAG2	-	-	-	-	1.08904	0.523604	1.12112	0.453451	1.14607	0.520503	1.1075	0.566456	1.07136	0.740041	1.03889	0.827812			0	0	0	BAG2
BAG3	-	-	-	-	0.734166	0.110346	0.801984	0.219954	0.981166	0.909765	0.89833	0.54019	1.14596	0.371755	1.05205	0.749242			0	0	0	BAG3
BAG4	-	-	-	-	1.23179	0.250722	1.16476	0.393818	0.983878	0.942414	0.946678	0.783935	0.945712	0.801501	0.932279	0.725633			0	0	0	BAG4
BAG5	-	-	-	-	1.29656	0.232542	1.36378	0.169908	1.07074	0.749135	1.11921	0.571084	1.08151	0.729714	1.11595	0.600108			0	0	0	BAG5
BAGE	-	-	-	-	1.4193	0.50751	1.2302	0.701158	0.83985	0.766617	0.936531	0.884278	0.954558	0.922629	0.936296	0.899193			0	0	0	BAGE
BAHCC1	-	-	-	-	0.869484	0.176426	0.884417	0.188885	0.646391	0.0213887	0.592613	0.000513821	1.10137	0.409059	1.03727	0.519647			0	-3	0	BAHCC1
BAHD1	-	-	-	-	0.804017	0.365988	0.783134	0.330654	0.992042	0.973691	1.00093	0.997062	1.14053	0.599571	1.12466	0.63494			0	0	0	BAHD1
BAI1	-	-	-	-	0.723989	0.207897	0.706059	0.185019	1.01932	0.935389	1.04439	0.868616	1.03376	0.888034	0.998093	0.994353			0	0	0	BAI1
BAI2	-	-	-	-	0.702989	0.0844415	0.667554	0.0577603	0.836545	0.505263	0.873666	0.607754	0.908137	0.670863	0.929507	0.770117			0	0	0	BAI2
BAIAP2	-	-	-	-	1.09978	0.619108	1.21725	0.310894	1.09665	0.694988	1.07969	0.749927	1.09377	0.660847	1.02748	0.911331			0	0	0	BAIAP2
BAIAP2-AS1	-	-	-	-	0.744055	0.0809047	0.637935	0.0249404	0.823283	0.339569	0.914141	0.648042	1.01931	0.924953	1.0423	0.81635			-2	0	0	BAIAP2-AS1
BAIAP2L1	-	-	-	-	0.96291	0.646635	0.992258	0.890582	1.04632	0.64845	0.996153	0.959603	1.02201	0.803386	1.0392	0.630821			0	0	0	BAIAP2L1
BAIAP2L2	-	-	-	-	0.938329	0.581928	0.929727	0.634455	1.13546	0.540226	1.19821	0.347599	1.36697	0.242357	1.19131	0.400344			0	0	0	BAIAP2L2
BAIAP3	-	-	-	-	0.65146	0.0303465	0.728066	0.0667757	1.01781	0.911338	1.0188	0.923269	0.846385	0.42536	0.933092	0.767809			-1	0	0	BAIAP3
BAK1	-	-	-	-	0.928344	0.743485	1.04714	0.806973	1.07918	0.725008	1.02364	0.897039	1.03908	0.869593	0.921738	0.684262			0	0	0	BAK1
BAMBI	-	-	-	-	1.05427	0.822589	1.13947	0.525439	0.940428	0.668265	0.874596	0.405073	1.10966	0.418199	1.10051	0.421421			0	0	0	BAMBI
BANF1	-	-	-	-	0.948655	0.447021	1.01383	0.678403	0.987889	0.906418	0.970374	0.483965	0.986084	0.857744	1.01222	0.703371			0	0	0	BANF1
BANP	-	-	-	-	0.665286	0.0892733	0.690648	0.161663	0.899118	0.664759	0.815243	0.488863	1.05162	0.833322	0.949012	0.842616			0	0	0	BANP
BAP1	-	-	-	-	0.862836	0.442521	0.882043	0.505408	1.02577	0.91396	1.03351	0.868838	1.09051	0.710064	1.05184	0.813247			0	0	0	BAP1
BARD1	-	-	-	-	1.20192	0.413831	1.09423	0.653066	0.864221	0.459142	0.875821	0.496963	0.924686	0.727188	0.920702	0.669987			0	0	0	BARD1
BARX2	-	-	-	-	0.477886	0.048248	0.440501	0.0390234	0.924866	0.603018	0.912318	0.40257	1.13174	0.427948	1.10477	0.289798			-3	0	0	BARX2
BATF2	-	-	-	-	1.40392	0.414488	1.50352	0.327086	0.603437	0.328169	0.659519	0.276727	0.964669	0.907346	0.959429	0.914637			0	-3	0	BATF2
BATF3	-	-	-	-	1.02298	0.860183	1.16253	0.279472	1.16819	0.306808	1.146	0.366092	1.02561	0.772704	0.88412	0.192893			0	0	0	BATF3
BAX	-	-	-	302	1.00629	0.975923	1.14189	0.371937	0.992859	0.965047	1.01326	0.945816	0.5991	0.0299313	0.582164	0.0330781		2	0	0	-3	BAX	top-116	1
BAZ1A	-	-	-	-	1.44922	0.0620711	1.57067	0.0328726	1.08082	0.702313	1.08671	0.689184	1.08418	0.672815	1.10252	0.627076			2	0	0	BAZ1A
BAZ1B	-	-	-	-	1.03453	0.410185	0.948456	0.364621	1.01794	0.584274	1.02607	0.555214	1.02827	0.268704	1.01176	0.837759			0	0	0	BAZ1B
BAZ2A	-	-	-	-	0.814762	0.272511	0.737484	0.17976	1.11384	0.559688	1.18517	0.327262	1.25679	0.260782	1.26602	0.258503			0	0	0	BAZ2A
BAZ2B	-	-	-	-	1.37637	0.382895	1.277	0.414931	1.11188	0.761853	1.19182	0.568573	1.07619	0.823588	1.15451	0.60558			0	0	0	BAZ2B
BBC3	-184	-170	-182	-126;761	2.13523	0.0061141	2.98567	0.000814694	0.861074	0.219285	0.876847	0.371554	0.446695	0.00365107	0.415178	0.00400682	3	3	3	0	-3	BBC3	top-116
BBIP1	-	-	-	-	1.26338	0.487966	1.41836	0.342833	0.902419	0.752367	0.95534	0.894595	1.00427	0.98953	1.11902	0.760181			0	0	0	BBIP1
BBS1	-	-	-	-	0.939313	0.553393	0.937353	0.565454	1.24653	0.278874	1.22316	0.161638	1.23028	0.265787	1.23656	0.14561			0	0	0	BBS1
BBS10	-	-	-	-	1.2718	0.488121	1.14113	0.69756	0.996349	0.99107	0.959239	0.900189	0.960018	0.896372	1.01506	0.965217			0	0	0	BBS10
BBS12	-	-	-	-	1.13041	0.679233	1.0086	0.974148	0.954906	0.864922	1.25378	0.345766	0.932804	0.804459	1.15203	0.503775			0	-1	0	BBS12
BBS2	-	-	-	-	0.971364	0.864784	0.929932	0.616552	0.883786	0.257269	0.964798	0.726921	0.898269	0.309276	1.01427	0.898731			0	0	0	BBS2
BBS4	-	-	-	-	1.10705	0.333759	1.04534	0.6383	1.04822	0.392853	0.968019	0.737616	1.08892	0.135327	0.987023	0.887332			0	0	0	BBS4
BBS5	-	-	-	-	0.929734	0.655211	0.902426	0.490629	1.09869	0.350521	1.05321	0.790367	1.03014	0.763526	0.903337	0.575337			0	0	0	BBS5
BBS7	-	-	-	-	1.26931	0.258319	1.26723	0.280635	1.02263	0.934388	1.01128	0.959046	0.815035	0.422075	0.849082	0.538425			0	0	0	BBS7
BBS9	-	-	-	-	1.00432	0.979869	0.979054	0.896023	1.10848	0.574977	1.10318	0.536159	1.12371	0.505104	1.07656	0.628495			0	0	0	BBS9
BBX	-	-	-	-	1.09866	0.699534	0.962261	0.867305	0.864452	0.625582	0.945324	0.805238	0.959567	0.886615	1.01629	0.947465			0	0	0	BBX
BCAM	-	-	-	-	0.836377	0.409534	0.799416	0.286193	0.934641	0.769234	0.942853	0.809714	0.81587	0.404126	0.789269	0.322928			0	0	0	BCAM
BCAN	-	-	-	-	0.873731	0.49047	0.974467	0.888451	0.968243	0.838459	1.00871	0.969791	1.08858	0.643991	1.04097	0.867837			0	0	0	BCAN
BCAP29	-	-	-	-	1.67245	0.271898	1.68106	0.290388	1.06765	0.893223	1.0618	0.8851	0.829445	0.708094	0.826813	0.689158			0	0	0	BCAP29
BCAP31	-	-	-	-	0.852039	0.364903	0.933673	0.643513	1.02743	0.889138	1.01408	0.912184	0.928858	0.674332	0.903477	0.441245			0	0	0	BCAP31
BCAR1	-	-	-	-	0.686113	0.203456	0.676423	0.149464	0.813413	0.476315	0.80867	0.471673	1.00228	0.993061	0.933289	0.795128			0	0	0	BCAR1
BCAR3	-	-	-	-	1.15306	0.533468	1.18687	0.470109	0.783557	0.322619	0.772908	0.261323	1.06093	0.778662	1.09472	0.643058			0	0	0	BCAR3
BCAS2	-	-	-	-	1.38016	0.237893	1.54143	0.148361	0.961746	0.883215	0.99444	0.981922	0.830393	0.529816	0.860114	0.569143			0	0	0	BCAS2
BCAS3	-	-	-	-	0.821627	0.141364	0.809804	0.114557	0.914262	0.507836	0.927822	0.644604	1.1664	0.246321	1.15124	0.22694			0	0	0	BCAS3
BCAS4	-	-	-	-	0.841019	0.365276	0.941545	0.680252	1.06302	0.779121	0.988396	0.949838	0.847542	0.476758	0.841545	0.298298			0	0	0	BCAS4
BCAT1	-	-	-	-	1.11015	0.582294	0.995781	0.980319	0.764931	0.182272	0.76531	0.155648	1.22536	0.388389	1.29389	0.176712			0	0	0	BCAT1
BCAT2	-	-	-	-	0.750384	0.200834	0.781864	0.189287	1.11757	0.645099	1.11734	0.567723	1.01959	0.922504	1.0006	0.997661			0	0	0	BCAT2
BCCIP	-	-	-	-	1.20408	0.288204	1.30603	0.188221	1.09748	0.660005	1.10281	0.65221	0.826781	0.395077	0.870388	0.541735			0	0	0	BCCIP
BCDIN3D	-	-	-	-	1.03444	0.839462	1.08866	0.612597	1.00369	0.980703	1.0539	0.775325	0.809477	0.170095	0.869274	0.482331			0	0	0	BCDIN3D
BCKDHA	-	-	-	-	0.853671	0.428396	0.902576	0.595283	1.0766	0.766066	1.04357	0.861157	1.12184	0.649797	1.02455	0.908416			0	0	0	BCKDHA
BCKDHB	-	-	-	-	1.13883	0.324914	1.09609	0.616687	1.0033	0.988405	0.996893	0.985511	0.858295	0.470968	0.99612	0.981572			0	0	0	BCKDHB
BCKDK	-	-	-	-	0.735506	0.293391	0.779944	0.369026	1.03994	0.891667	1.05168	0.848348	1.08686	0.762474	0.98015	0.936942			0	0	0	BCKDK
BCL10	-	-	-	-	1.68499	0.257263	1.89769	0.187403	0.812966	0.673076	0.809166	0.589711	0.886445	0.80169	0.954267	0.915847			0	0	0	BCL10
BCL11A	-	-	-	-	0.842186	0.0222456	0.647988	0.0235507	1.22459	0.0246605	1.19816	0.160893	1.17459	0.0371641	1.07325	0.517414			-2	0	0	BCL11A
BCL11B	-	-	-	-	0.996138	0.969779	0.960886	0.788819	1.14908	0.283706	1.16526	0.478644	1.35007	0.0992364	1.25056	0.33997			0	0	0	BCL11B
BCL2	-	-	-	-	0.887153	0.129356	0.805413	0.0533604	0.880929	0.173587	0.919787	0.205796	1.02278	0.773686	0.997755	0.958535			0	0	0	BCL2	1	1
BCL2A1	-	-	-	-	2.458	0.000857131	3.5071	0.000316094	0.580968	0.125105	0.504747	0.0498388	0.757904	0.358858	0.75353	0.212886			3	-3	0	BCL2A1	1	1
BCL2L1	-	-	-	-	0.91444	0.672496	0.927255	0.661311	0.931833	0.766413	0.903542	0.628756	0.747471	0.211037	0.690285	0.141672			0	0	0	BCL2L1	5	1
BCL2L11	-	-	-	-	1.00391	0.985044	1.01576	0.931269	1.18188	0.463021	1.15159	0.384109	1.02239	0.918255	1.07417	0.691607			0	0	0	BCL2L11	1	1
BCL2L12	-	-	-	-	0.78877	0.282614	0.846246	0.321159	1.07167	0.780896	1.02941	0.901745	1.0568	0.761779	1.00612	0.973196			0	0	0	BCL2L12
BCL2L13	-	-	-	-	1.00014	0.997819	1.11367	0.047139	0.900682	0.392406	0.917291	0.172473	0.953883	0.553743	0.956584	0.449231			0	0	0	BCL2L13
BCL2L15	-	-	-	-	1.25538	0.0945713	1.27587	0.0377054	1.29685	0.0261835	1.08166	0.358923	1.36712	0.0479485	0.883522	0.353632			0	0	0	BCL2L15
BCL2L2	-	-	-	-	1.13861	0.0564116	1.19097	0.0314867	1.00513	0.913839	1.02986	0.410921	1.0127	0.804607	1.02499	0.713315			0	0	0	BCL2L2
BCL3	-	-1179	-	-	1.11279	0.646198	1.46005	0.186771	0.724197	0.0895695	0.615256	0.0996462	0.885443	0.586196	0.780432	0.38868	2		0	-2	0	BCL3	1	1
BCL6	-	-	-	-	1.23438	0.102449	1.51552	0.0185745	0.953506	0.765972	0.823499	0.156355	1.27056	0.198787	1.14469	0.322975			2	0	0	BCL6
BCL7A	-	-	-	-	1.02311	0.797165	1.02909	0.812401	1.13049	0.301047	1.0616	0.607507	0.889186	0.358034	0.860093	0.279435			0	0	0	BCL7A
BCL7B	-	-	-	-	0.975613	0.857398	1.09738	0.384018	0.997804	0.987605	0.984183	0.896945	1.1419	0.318187	1.1284	0.302748			0	0	0	BCL7B
BCL7C	-	-	-	-	0.890938	0.521229	0.956002	0.700395	0.878205	0.346923	0.927629	0.666895	1.06173	0.60056	1.04609	0.758017			0	0	0	BCL7C
BCL9	-	-	-	-	0.751519	0.0755427	0.67496	0.0674909	1.11198	0.470211	1.10297	0.452402	1.06691	0.66676	1.02204	0.873729			0	0	0	BCL9
BCL9L	-	-	-	-	0.773939	0.467717	0.673425	0.29855	0.859066	0.650436	0.829532	0.609338	1.1944	0.590491	1.04116	0.911482			0	0	0	BCL9L
BCLAF1	-	-	-	-	1.54527	0.126991	1.49879	0.142619	1.00546	0.983205	1.02244	0.930129	0.953198	0.859904	1.005	0.984891			0	0	0	BCLAF1
BCOR	-	-	-	-	0.965955	0.614318	0.917527	0.290891	0.966	0.662774	0.923031	0.431797	1.05206	0.55547	1.0471	0.680147			0	0	0	BCOR
BCORL1	-	-	-	-	0.638876	0.115861	0.586344	0.111558	0.764495	0.338696	0.795752	0.36639	1.14502	0.614836	1.10306	0.709705			0	0	0	BCORL1
BCS1L	-	-	-	-	0.896715	0.57123	0.992814	0.966934	1.10374	0.670817	1.04924	0.813715	1.00334	0.986793	0.961604	0.840971			0	0	0	BCS1L
BCYRN1	-	-	-	-	1.23679	0.552042	1.57799	0.241083	1.51245	0.462582	1.22546	0.219979	1.04638	0.939229	0.595782	0.252212			0	1	-2	BCYRN1
BDH1	-	-	-	-	0.650245	0.191311	0.671389	0.174734	1.07495	0.797363	0.96721	0.872601	1.0964	0.692275	0.926178	0.763242			0	0	0	BDH1
BDH2	-	-	-	-	0.894363	0.684414	0.91165	0.746381	1.05631	0.840423	1.10578	0.698573	0.845653	0.458265	0.899481	0.704331			0	0	0	BDH2
BDKRB1	-	-	-	-	2.69211	0.00704235	5.22514	0.0137764	0.60738	0.0290827	0.742374	0.152349	1.71929	0.0139387	1.81836	0.0380912			3	-1	3	BDKRB1		1
BDNF	-	-	-	-	1.7342	0.00755835	1.51464	0.0103212	1.48087	0.0351092	1.43746	0.039533	0.919127	0.576437	0.910617	0.553188			3	0	0	BDNF		1
BDP1	-	-	-	-	1.7305	0.0997197	1.65584	0.0955776	1.11747	0.760863	1.14793	0.655913	1.02247	0.949922	1.08144	0.765035			0	0	0	BDP1
BEAN1	-	-	-	-	0.863784	0.463389	0.870551	0.457531	0.954679	0.740398	0.844305	0.286712	1.00265	0.991277	1.04733	0.777008			0	0	0	BEAN1
BECN1	-	-	-	-	0.973712	0.869695	1.01563	0.923	0.993381	0.966636	1.05449	0.538127	0.881183	0.483155	1.00581	0.957663			0	0	0	BECN1
BEGAIN	-	-	-	-	0.901963	0.565014	0.93653	0.739494	0.950061	0.776813	0.9278	0.731956	1.08497	0.670017	0.972239	0.892878			0	0	0	BEGAIN
BEND3	-	-	-	-	1.14597	0.536506	1.0514	0.801967	1.04957	0.80604	1.04881	0.823774	1.05941	0.781174	1.02994	0.906148			0	0	0	BEND3
BEND3P3	-	-	-	-	0.909001	0.749384	0.831073	0.554777	1.05949	0.840311	1.11682	0.685283	1.05639	0.854806	1.05763	0.852465			0	0	0	BEND3P3
BEND5	-	-	-	-	0.855887	0.392827	0.877335	0.465001	0.689698	0.0762239	0.892574	0.26177	0.87981	0.0801283	0.871295	0.481028			0	0	0	BEND5
BEND7	-	-	-	-	1.11259	0.445179	1.17074	0.341786	1.20584	0.194888	1.20569	0.200229	1.09053	0.38909	1.08679	0.513034			0	0	0	BEND7
BET1	-	-	-	-	1.50226	0.305895	1.48783	0.353911	1.04721	0.903365	0.984771	0.969626	1.10013	0.800217	1.13365	0.731113			0	0	0	BET1
BET1L	-	-	-	-	0.84899	0.33676	0.940957	0.721013	1.12278	0.647475	1.05679	0.730431	1.33985	0.254387	1.2697	0.283906			0	0	0	BET1L
BEX1	-	-	-	-	1.16206	0.340007	1.23392	0.154316	1.37619	0.181319	1.30686	0.111345	1.00785	0.958528	0.97887	0.86456			0	0	0	BEX1
BEX2	-	-	-	-	1.0832	0.375565	1.13173	0.0612642	1.0822	0.375465	1.29106	0.0270382	1.19219	0.120201	1.27444	0.0656176			0	0	0	BEX2
BEX4	-	-	-	-	1.11139	0.551134	1.12233	0.557369	0.914594	0.635597	0.969797	0.84057	0.934216	0.703428	0.973167	0.878869			0	0	0	BEX4
BEX5	-	-	-	-	0.959527	0.809038	0.914944	0.715182	1.31844	0.113232	0.967749	0.819633	1.06412	0.735452	0.888158	0.600082			0	0	0	BEX5
BFAR	-	-	-	-	0.973565	0.543544	1.01145	0.793805	1.06263	0.383371	1.04914	0.54117	1.01162	0.857783	1.02546	0.732249			0	0	0	BFAR
BFSP1	-	-	-	-	1.0347	0.773142	1.17423	0.0917428	0.850052	0.32483	0.893606	0.274491	1.15472	0.109185	0.923125	0.614788			0	0	0	BFSP1
BGN	-	-	-	-	0.761468	0.335329	0.795325	0.367392	1.02098	0.939087	0.927979	0.497778	1.08414	0.786325	0.999467	0.996925			0	0	0	BGN		1
BHLHB9	-	-	-	-	0.793571	0.405543	0.718997	0.151303	0.969025	0.890302	0.928759	0.68021	0.82393	0.381898	0.896099	0.510798			0	0	0	BHLHB9
BHLHE40	-	-	-	-	1.75252	0.0170565	2.41217	0.00910889	1.02151	0.759966	0.953667	0.412987	1.30192	0.0203227	1.27204	0.0586724			3	0	0	BHLHE40
BHLHE41	-	-	-	-	0.933557	0.828649	1.01285	0.95593	0.867352	0.779884	0.771728	0.524345	1.02107	0.965999	0.948981	0.909052			0	0	0	BHLHE41
BICC1	-	-	-	-	0.879005	0.655753	0.759238	0.218683	0.718131	0.366535	0.786175	0.268906	0.970323	0.927627	0.988327	0.963168			0	0	0	BICC1
BICD1	-	-	-	-	1.34107	0.00624235	1.32981	0.010791	1.04548	0.523757	1.03752	0.518385	1.13267	0.135769	1.12772	0.300487			0	0	0	BICD1
BICD2	-	-	-	-	0.89475	0.625396	0.892751	0.632855	1.00802	0.962307	1.08164	0.680973	1.23216	0.346611	1.21149	0.375619			0	0	0	BICD2
BID	-	-	-	-	0.945042	0.721134	1.12362	0.385476	0.881559	0.451285	0.854272	0.215159	0.938032	0.65413	1.02604	0.817336			0	0	0	BID
BIK	-	-	-	-	1.69333	0.0180404	2.55343	0.00259319	0.694219	0.13264	0.616096	0.0021229	0.745069	0.183664	0.698764	0.0436344			3	-2	0	BIK
BIN1	-	-	-	-	0.751187	0.267926	0.795199	0.305007	0.828945	0.465324	0.852826	0.571087	0.909379	0.719579	0.914442	0.746383			0	0	0	BIN1
BIN3	-	-	-	-	0.966033	0.837073	1.07098	0.615582	0.869127	0.469285	0.923043	0.572327	1.22496	0.204398	1.2862	0.159493			0	0	0	BIN3
BIRC2	-	-	-	-	1.82145	0.151799	2.13361	0.095132	0.887925	0.77909	0.842416	0.675265	0.941458	0.892703	0.958803	0.925041			0	0	0	BIRC2
BIRC3	-117	-161	-	-	7.03605	0.0367905	17.2267	0.0108574	0.516129	0.374647	0.469541	0.292826	1.41468	0.564845	1.27165	0.681413	3		3	-3	0	BIRC3
BIRC5	-	-	-	-	0.820644	0.0567126	0.805739	0.0380173	0.999962	0.999638	1.001	0.988696	1.03381	0.703866	1.05058	0.474836			0	0	0	BIRC5
BIRC6	-	-	-	-	1.17312	0.136209	1.06861	0.324653	1.01849	0.880072	1.067	0.63518	0.981288	0.90434	1.04689	0.658445			0	0	0	BIRC6
BIVM	-	-	-	-	1.07679	0.74189	1.05972	0.822898	1.06325	0.719155	1.11439	0.517547	1.03726	0.886047	1.07447	0.75217			0	0	0	BIVM
BLACAT1	-	-	-	-	0.800648	0.421919	0.718055	0.189697	0.743905	0.188432	0.8074	0.220811	0.906372	0.649231	0.928485	0.735497			0	0	0	BLACAT1
BLACE	-	-	-	-	1.03066	0.812328	0.898385	0.132179	1.11999	0.310791	0.952379	0.820509	1.1401	0.0943954	0.824537	0.406373			0	0	0	BLACE
BLCAP	-	-	-	-	1.01139	0.937707	1.10859	0.483748	1.24839	0.0836599	1.25938	0.098875	0.794835	0.089663	0.759445	0.0239109			0	0	0	BLCAP
BLM	-	-	-	-	1.48905	0.24187	1.3628	0.336359	0.847964	0.548871	0.89167	0.604831	0.929909	0.80943	0.948235	0.826016			0	0	0	BLM
BLMH	-	-	-	-	1.02405	0.137338	1.04179	0.0713926	1.19766	0.00544259	1.2091	0.0299659	1.01792	0.608007	1.06311	0.259329			0	0	0	BLMH
BLOC1S1	-	-	-	-	0.85885	0.345972	0.92453	0.138804	0.947607	0.750424	1.0258	0.818842	1.09908	0.62467	1.1034	0.309693			0	0	0	BLOC1S1
BLOC1S2	-	-	-	-	2.30513	0.0438879	2.93433	0.0390792	1.06649	0.872448	1.06662	0.848388	0.643827	0.335334	0.608533	0.235639			3	0	-3	BLOC1S2	top-116
BLOC1S3	-	-	-	-	0.837355	0.250443	0.901794	0.525601	1.10827	0.51442	1.04105	0.777465	1.32497	0.125281	1.18932	0.26331			0	0	0	BLOC1S3
BLOC1S4	-	-	-	-	0.866028	0.339759	0.876233	0.315116	1.07899	0.371581	1.15683	0.389642	1.02805	0.778045	1.03203	0.792036			0	0	0	BLOC1S4
BLOC1S6	-	-	-	-	1.36706	0.414846	1.38901	0.408318	1.01781	0.968109	1.1015	0.797756	0.998255	0.996787	1.06076	0.883406			0	0	0	BLOC1S6
BLVRA	-	-	-	-	0.824279	0.0360181	0.880925	0.138905	1.03279	0.603036	1.08509	0.218853	0.819612	0.0338359	0.854323	0.00547532			0	0	0	BLVRA
BLVRB	-	-	-	-	0.6807	0.156628	0.774394	0.225452	0.857033	0.636069	0.841046	0.560137	1.00019	0.999498	1.027	0.920043			0	0	0	BLVRB
BLZF1	-	-	-	-	1.44988	0.142746	1.55216	0.102435	0.90145	0.676176	0.92887	0.744467	1.06834	0.79508	1.15834	0.552417			0	0	0	BLZF1
BMF	-	-	-	-	0.445595	0.111555	0.25549	0.0129719	0.62105	0.487327	0.480302	0.129222	1.39415	0.526456	1.38304	0.451673			-2	-3	-3	BMF
BMI1	-	-	-	-	0.907235	0.361476	0.835149	0.213882	1.05738	0.608615	1.17478	0.369058	1.1824	0.145837	0.963854	0.795248			0	0	0	BMI1		1
BMP1	-	-	-	-	0.980554	0.85706	1.04801	0.666397	0.991289	0.951605	1.00737	0.963009	1.01195	0.939619	1.01587	0.914119			0	0	0	BMP1
BMP2	-	-	-	-	1.73627	0.00272852	3.04759	0.00232822	1.08391	0.472721	0.93951	0.592476	1.45126	0.0359965	1.35279	0.0193763			3	0	0	BMP2		1
BMP2K	-	-	-	-	0.986772	0.848304	0.938477	0.415835	1.10706	0.292723	1.11503	0.145825	0.983117	0.756079	0.907192	0.0474673			0	0	0	BMP2K
BMP4	-	-	-	-	0.546487	0.000799781	0.284979	0.0002966	1.08448	0.59017	1.08779	0.582253	0.741788	0.0952653	0.790939	0.195456			-3	0	0	BMP4		1
BMP5	-	-	-	-	1.66773	0.209366	2.05652	0.0938197	1.12262	0.730172	1.08958	0.813728	1.07015	0.83255	1.18376	0.656729			0	0	0	BMP5
BMP6	-	-	-	-	1.24663	0.172929	1.13678	0.334473	1.00494	0.96499	0.988393	0.802054	0.998065	0.987668	0.958413	0.369635			0	0	0	BMP6
BMP7	-	-	-	-	0.739397	0.0607066	0.795395	0.0928832	1.01956	0.84494	1.0658	0.618009	0.773759	0.0701095	0.707145	0.0643224			0	0	0	BMP7
BMP8A	-	-	-	-	1.10045	0.305108	0.973729	0.851854	1.14862	0.209854	1.07785	0.678808	1.12325	0.459606	1.11361	0.594956			0	0	0	BMP8A
BMPER	-	-	-	-	1.06245	0.618618	0.972323	0.80274	1.17769	0.352661	1.13332	0.596936	0.835108	0.323665	0.809206	0.378723			0	0	0	BMPER
BMPR1A	-	-	-	-	0.944789	0.798649	0.776598	0.322311	0.947853	0.827374	0.948429	0.783413	1.00878	0.966758	1.15303	0.424904			0	0	0	BMPR1A
BMPR1B	-	-	-	-	1.0198	0.920146	1.00323	0.981618	0.95984	0.844873	1.01746	0.909216	1.16354	0.450561	1.15969	0.297809			0	0	0	BMPR1B
BMPR2	-	-	-	-	1.32295	0.30594	1.15564	0.502063	0.900142	0.652901	0.972909	0.895106	0.905482	0.701456	0.962664	0.829121			0	0	0	BMPR2
BMS1	-	-	-	-	1.10693	0.0897257	1.11807	0.0763441	1.13528	0.0247264	1.16673	0.00871734	1.04864	0.423461	1.07785	0.337058			0	0	0	BMS1
BMS1P20	-	-	-	-	1.18274	0.0403664	1.17041	0.0400304	1.13719	0.00154878	1.12849	0.178866	1.03901	0.0890188	1.11775	0.209425			0	0	0	BMS1P20
BMS1P4	-	-	-	-	1.37529	0.0165632	1.3159	0.0331969	1.08878	0.383034	1.09531	0.250712	1.08529	0.421832	1.01771	0.737109			0	0	0	BMS1P4
BNC2	-	-	-	-	0.920988	0.392628	0.83068	0.0686467	0.824741	0.0235781	0.892334	0.136486	1.15865	0.122751	1.19086	0.0516845			0	0	0	BNC2
BNIP1	-	-	-	-	1.04946	0.459145	1.17363	0.0404239	0.986417	0.880692	0.968413	0.559439	1.07054	0.42228	1.07951	0.0786738			0	0	0	BNIP1
BNIP2	-	-	-	-	1.52298	0.198002	1.51951	0.223283	0.997609	0.994211	1.0371	0.910351	1.02027	0.950742	1.11183	0.746152			0	0	0	BNIP2
BNIP3	-	-	-	-	0.996773	0.972893	1.09139	0.381079	1.03847	0.732955	1.0182	0.856638	0.671102	0.0485123	0.697086	0.00838467			0	0	0	BNIP3	2	1
BNIP3L	-	-	-	-	1.17506	0.588797	1.15428	0.643857	0.85231	0.598137	0.869123	0.63358	1.14972	0.644706	1.2311	0.531344			0	0	0	BNIP3L
BOC	-	-	-	-	0.613746	0.00576874	0.584217	0.00879062	1.08116	0.710536	1.05488	0.743464	0.960058	0.864182	1.02285	0.898036			-3	0	0	BOC
BOD1	-	-	-	-	0.989832	0.736403	1.06323	0.21949	1.04039	0.330836	0.981716	0.471828	0.866954	0.0167041	0.865025	0.0397744			0	0	0	BOD1
BOD1L1	-	-	-	-	1.32916	0.0452336	1.22691	0.00264644	1.02302	0.804405	1.08708	0.444132	1.14778	0.144966	1.20803	0.0852513			0	0	0	BOD1L1
BOK	-	-	-	-	0.999969	0.999834	1.01545	0.913283	0.958682	0.803514	0.952092	0.728225	0.965627	0.827574	0.98541	0.917676			0	0	0	BOK
BOLA1	-	-	-	-	0.716093	0.117584	0.779943	0.15523	1.03234	0.886685	0.924492	0.708807	1.09458	0.696032	0.965222	0.864769			0	0	0	BOLA1
BOLA3	-	-	-	-	1.1212	0.562184	1.29914	0.251707	1.20207	0.546949	1.10773	0.590809	0.902673	0.739384	0.828824	0.421678			0	0	0	BOLA3
BOLA3-AS1	-	-	-	-	0.819318	0.00945047	0.86964	0.208122	1.31928	0.0255986	1.47953	0.00397482	0.937349	0.423913	1.12886	0.126288			0	0	0	BOLA3-AS1
BOP1	-	-	-	-	0.813127	0.631819	0.874995	0.727642	1.00979	0.97847	1.00574	0.987897	0.950358	0.887951	0.866229	0.711254			0	0	0	BOP1
BORA	-	-	-	-	0.530992	0.0463924	0.427459	0.019263	0.951444	0.765932	1.00721	0.97046	1.0236	0.883872	1.04837	0.864156			-3	0	0	BORA
BPGM	-	-	-	-	0.730918	0.0392482	0.806584	0.0900284	1.23102	0.0139521	1.28092	0.118739	0.801644	0.0733243	0.855676	0.256085			0	0	0	BPGM
BPHL	-	-	-	-	0.918209	0.528611	0.854105	0.233418	1.01875	0.670871	1.0273	0.845802	1.08571	0.213674	1.19043	0.247505			0	0	0	BPHL
BPIFB4	-	-	-	-	0.670604	0.412653	0.695843	0.402315	0.697615	0.526316	0.688022	0.465225	0.808008	0.744071	0.776149	0.723119			0	0	-3	BPIFB4
BPNT1	-	-	-	-	1.00935	0.825834	0.979254	0.685082	1.08169	0.38619	1.14254	0.175367	0.897989	0.265416	0.959822	0.58936			0	0	0	BPNT1
BPTF	-	-	-	-	1.12304	0.150067	0.998975	0.977411	0.959866	0.653857	1.03855	0.644296	0.993621	0.946835	1.02576	0.609474			0	0	0	BPTF
BRAF	-	-	-	-	1.27921	0.101007	1.21763	0.165996	0.982272	0.816743	1.07281	0.507612	0.988582	0.864301	1.03803	0.635461			0	0	0	BRAF
BRAP	-	-	-	-	1.14582	0.157452	1.17099	0.131352	1.03675	0.565675	1.00697	0.930295	0.998255	0.977723	1.03601	0.638917			0	0	0	BRAP
BRAT1	-	-	-	-	0.755803	0.31252	0.77579	0.310567	0.98661	0.962364	0.955165	0.864703	1.05531	0.836861	1.01551	0.955985			0	0	0	BRAT1
BRCA1	-	-	-	-	1.16584	0.315485	1.00124	0.992114	0.92947	0.551779	0.963725	0.749236	0.899398	0.46657	0.937176	0.581208			0	0	0	BRCA1
BRCA2	-	-	-	-	1.59671	0.226879	1.56475	0.20499	1.00278	0.9956	0.947211	0.873552	0.892615	0.844849	0.881902	0.687393			0	0	0	BRCA2	1	1
BRCC3	-	-	-	-	1.13298	0.579168	1.05197	0.816023	0.964215	0.874287	0.972222	0.881799	0.965724	0.880858	0.989242	0.957848			0	0	0	BRCC3
BRD1	-	-	-	-	0.987902	0.889696	1.00448	0.956982	1.045	0.43839	1.04096	0.47215	1.11393	0.141707	1.04969	0.427555			0	0	0	BRD1
BRD2	-	-	-	-	1.04398	0.772497	1.0253	0.856578	0.938395	0.72626	1.24924	0.217504	1.01198	0.93779	1.07077	0.658302			0	0	0	BRD2
BRD3	-	-	-	-	0.838163	0.197636	0.796829	0.119275	0.917254	0.582694	0.956155	0.763133	1.10879	0.557143	1.0582	0.710587			0	0	0	BRD3
BRD4	-	-	-	-	0.950606	0.860614	0.885145	0.680762	1.03268	0.882845	0.962927	0.890404	1.1164	0.600785	1.00719	0.979179			0	0	0	BRD4
BRD7	-	-	-	-	1.04854	0.629726	1.03548	0.764235	0.987382	0.882581	0.978658	0.783789	1.05994	0.521759	1.055	0.575023			0	0	0	BRD7
BRD8	-	-	-	-	0.722828	0.00146682	0.705253	0.00592759	1.06367	0.510629	1.07324	0.374355	1.06287	0.595199	1.114	0.220161			0	0	0	BRD8
BRD9	-	-	-	-	1.08952	0.643365	1.12003	0.546793	1.06485	0.706363	1.06759	0.657617	1.03145	0.843355	1.0378	0.808677			0	0	0	BRD9
BRE	-	-	-	-	0.963709	0.192132	0.987189	0.627155	1.17105	0.0126453	1.0633	0.0734942	1.07716	0.170342	1.15354	0.0114641			0	0	0	BRE
BREA2	-	-	-	-	1.09713	0.475452	1.14129	0.0105096	1.06846	0.678636	1.05965	0.730877	1.16423	0.336837	1.15047	0.483406			0	0	0	BREA2
BRF1	-	-	-	-	0.804079	0.384435	0.838403	0.474303	0.980266	0.932254	0.985517	0.957125	1.04588	0.863823	1.03393	0.89966			0	0	0	BRF1
BRF2	-	-	-	-	0.856825	0.525064	0.92585	0.747312	0.958312	0.849571	0.958839	0.833653	0.981097	0.939478	1.03301	0.898292			0	0	0	BRF2
BRI3	-	-	-	-	0.724541	0.184802	0.75111	0.0787128	0.934572	0.777171	0.886454	0.631412	1.06439	0.759148	0.915984	0.625325			0	0	0	BRI3
BRI3BP	-	-	-	-	0.691692	0.297978	0.690939	0.263325	1.02616	0.936581	0.965838	0.919383	0.895447	0.691119	0.813093	0.55811			0	0	0	BRI3BP
BRICD5	-	-	-	-	0.58881	0.025273	0.670409	0.0708125	0.852267	0.313161	0.885701	0.596534	1.0528	0.796588	1.11644	0.643434			-1	0	0	BRICD5
BRINP1	-	-	-	-	1.28656	0.164261	1.17598	0.342165	0.963242	0.826256	0.992727	0.949277	0.80568	0.307149	0.939531	0.676295			0	0	0	BRINP1
BRIP1	-	-	-	-	1.48786	0.242107	1.35912	0.345697	0.95827	0.894843	0.934773	0.797526	0.885062	0.724241	0.876922	0.665462			0	0	0	BRIP1
BRIX1	-	-	-	-	1.46781	0.239539	1.63082	0.173615	1.23933	0.596511	1.19854	0.570779	0.982605	0.966884	1.04079	0.907159			0	0	0	BRIX1
BRK1	-	-	-	-	1.02963	0.685042	1.13756	0.132946	0.985064	0.851115	0.974941	0.649208	0.943898	0.487958	0.961805	0.529006			0	0	0	BRK1
BRMS1	-	-	-	-	0.815441	0.397158	0.936901	0.713914	0.893362	0.676071	0.874344	0.543859	1.00845	0.972583	0.994584	0.978183			0	0	0	BRMS1
BRMS1L	-	-	-	-	1.38166	0.326064	1.53126	0.212082	1.13068	0.685437	1.0515	0.868615	0.892517	0.700887	0.882372	0.707544			0	0	0	BRMS1L
BROX	-	-	-	-	1.46834	0.291169	1.43147	0.323321	0.903963	0.764589	0.928219	0.806697	0.886903	0.736998	0.939666	0.841299			0	0	0	BROX
BRPF1	-	-	-	-	0.984573	0.940183	1.01132	0.955338	1.109	0.644113	1.1175	0.534738	1.06168	0.779694	1.04763	0.815622			0	0	0	BRPF1
BRPF3	-	-	-	-	0.989978	0.945798	1.00526	0.972417	0.957585	0.674534	0.980483	0.869562	0.976056	0.799373	0.973806	0.836017			0	0	0	BRPF3
BRSK1	-	-	-	-	0.860237	0.203918	0.973088	0.806286	1.05243	0.675159	1.08665	0.604883	1.04081	0.746696	1.06923	0.652737			0	0	0	BRSK1
BRWD1	-	-	-	-	1.36266	0.384326	1.34977	0.322071	0.892399	0.749448	0.926329	0.816654	1.20259	0.616179	1.24347	0.469672			0	0	0	BRWD1
BRWD3	-	-	-	-	1.05322	0.835825	0.879033	0.556303	1.12637	0.633987	1.1143	0.636966	0.975312	0.911551	0.943135	0.776886			0	0	0	BRWD3
BSCL2	-	-	-	-	0.8937	0.504052	0.825169	0.281354	1.11217	0.71258	1.21606	0.261627	1.24117	0.32986	1.33861	0.206361			0	0	0	BSCL2
BSDC1	-	-	-	-	1.06169	0.582689	1.10161	0.436396	1.16111	0.450978	1.18395	0.130779	1.23669	0.299989	1.20769	0.212413			0	0	0	BSDC1
BSG	-	-	-	-	0.850465	0.401919	0.896253	0.508922	0.998924	0.995216	0.973451	0.883757	1.00157	0.992533	0.980187	0.90294			0	0	0	BSG
BSN	-	-	-	-	0.872157	0.116274	0.765036	0.152289	1.09282	0.735519	1.33974	0.0819467	1.37711	0.29015	1.47018	0.0452199			0	0	0	BSN
BST2	-	-	-	-	0.625332	0.0585746	0.721034	0.133942	0.838874	0.410793	0.868749	0.553668	0.863954	0.53657	0.976148	0.931834			0	0	0	BST2
BTAF1	-	-	-	-	1.61917	0.140406	1.53898	0.120143	1.15877	0.64351	1.19293	0.538871	1.09279	0.783807	1.11274	0.68758			0	0	0	BTAF1
BTBD1	-	-	-	-	1.31044	0.254999	1.32718	0.235297	1.015	0.959051	1.02471	0.914569	0.842799	0.576712	0.831645	0.495986			0	0	0	BTBD1
BTBD10	-	-	-	-	1.31901	0.0476954	1.43311	0.0262695	0.920235	0.532611	0.945733	0.709808	0.718772	0.0687856	0.794742	0.202199			0	0	0	BTBD10
BTBD19	-534	-616;-333	-489	-	1.12204	0.495273	1.19809	0.336054	1.17306	0.451432	1.1366	0.526102	1.05435	0.801302	0.964914	0.857673	3	1	0	0	0	BTBD19
BTBD2	-	-	-	-	0.61365	0.0707682	0.638426	0.0773485	0.629317	0.0311934	0.568712	0.0377552	1.05254	0.745332	1.03815	0.83421			0	-3	0	BTBD2
BTBD3	-	-	-	-	1.23928	0.257862	1.19988	0.266512	1.20525	0.311008	1.21227	0.317594	0.795828	0.244526	0.798478	0.2559			0	0	0	BTBD3
BTBD7	-	-	-	-	1.22013	0.19631	1.1694	0.230075	0.773529	0.200383	0.826086	0.153419	1.05483	0.746335	1.12375	0.306425			0	0	0	BTBD7
BTBD9	-	-	-	-	1.0599	0.689415	0.986204	0.932321	0.995774	0.973724	0.996891	0.972385	0.921028	0.539618	0.892825	0.382081			0	0	0	BTBD9
BTD	-	-	-	-	1.02223	0.64746	0.971799	0.513521	0.983343	0.493968	0.943911	0.34164	0.906589	0.077374	0.98017	0.738567			0	0	0	BTD
BTF3	-	-	-	-	1.21331	0.205899	1.33652	0.127551	0.908738	0.538287	0.919861	0.620732	0.920011	0.60873	0.989637	0.949077			0	0	0	BTF3
BTF3L4	-	-	-	-	1.37146	0.398826	1.46293	0.351175	0.959554	0.908609	0.947214	0.881742	0.831893	0.617479	0.875905	0.724057			0	0	0	BTF3L4
BTG1	-	-	-	-	2.14807	0.0205464	3.10034	0.00289842	1.01866	0.94235	0.943615	0.795528	1.28916	0.333933	1.20896	0.501232			3	0	0	BTG1
BTG2	-	-	1045	-	3.27781	0.000610272	3.91799	0.000694246	0.692855	0.0675254	0.686061	0.0251022	0.399603	0.00613912	0.423723	0.010488		1	3	0	-3	BTG2	top-116
BTG3	-	-	-	-	1.5355	0.136238	1.84041	0.0696953	1.11524	0.746083	1.10197	0.748347	0.878418	0.711496	0.921667	0.809895			0	0	0	BTG3
BTN2A1	-	-	-	-	0.855218	0.237908	0.904288	0.374346	1.07421	0.590191	1.13822	0.131637	0.722308	0.0513831	0.822459	0.0465819			0	0	0	BTN2A1
BTN2A2	-	-	-	-	0.98853	0.812965	1.31509	0.0700798	0.817791	0.126573	0.797379	0.0549569	1.01967	0.817598	1.12377	0.124565			0	0	0	BTN2A2
BTN2A3P	-	-	-	-	0.892284	0.271136	0.875453	0.195419	1.11543	0.419777	0.949537	0.516595	1.08959	0.540185	1.19161	0.131257			0	0	0	BTN2A3P
BTN3A1	-	-	-	-	0.72297	0.148363	0.695956	0.0689761	0.810905	0.180008	0.717573	0.0302913	0.939555	0.630989	1.03095	0.792715			0	0	0	BTN3A1
BTN3A2	-	-	-	-	0.84901	0.120674	0.83422	0.0239766	0.821482	0.065245	0.956727	0.502417	1.03157	0.691603	1.06812	0.383679			0	0	0	BTN3A2
BTN3A3	-	-	-	-	0.737196	0.077342	0.684265	0.0745633	0.768104	0.0157157	0.658795	0.00861016	0.799052	0.247536	0.972251	0.760422			0	-2	0	BTN3A3
BTNL9	-	-	-	-	0.928517	0.0538706	0.953072	0.45162	1.05094	0.46728	1.04196	0.598142	1.12592	0.00213358	1.16688	0.095521			0	0	0	BTNL9
BTRC	-	-	-	-	0.975559	0.731107	0.977948	0.75821	1.06712	0.360252	1.05375	0.66237	1.02479	0.615963	1.06622	0.487597			0	0	0	BTRC
BUB1	-	-	-	-	0.741124	0.103732	0.656082	0.0516308	1.0813	0.598593	1.15679	0.29849	0.969058	0.834866	1.02614	0.849599			0	0	0	BUB1
BUB1B	-	-	-	-	0.733838	0.0862103	0.589046	0.0338594	0.938542	0.167725	0.911053	0.346521	1.02757	0.489133	1.04354	0.646099			-2	0	0	BUB1B
BUB3	-	-	-	-	0.999864	0.998335	1.00675	0.925507	1.05566	0.473003	1.06631	0.477559	0.878165	0.156298	0.922706	0.401291			0	0	0	BUB3
BUD13	-	-	-	-	1.01271	0.795399	1.05638	0.269723	1.07015	0.521335	1.09719	0.0370197	1.03829	0.567591	1.04225	0.284418			0	0	0	BUD13
BUD31	-	-	-	-	1.10809	0.371106	1.19985	0.19853	1.03204	0.837118	1.01744	0.905437	0.981481	0.911022	1.00859	0.953325			0	0	0	BUD31
BYSL	-	-	-	-	1.00635	0.97738	1.14954	0.514997	1.16211	0.464079	1.17526	0.383752	1.03357	0.87694	1.0234	0.892024			0	0	0	BYSL
BZRAP1	-	-	-	-	0.59159	0.175294	0.632194	0.210357	0.855013	0.696576	0.84364	0.540121	0.845863	0.682232	0.775239	0.472254			0	0	0	BZRAP1
BZW1	-	-	-	-	1.55609	0.222766	1.59692	0.217146	0.978229	0.954762	1.00967	0.977389	0.794685	0.575708	0.840301	0.634488			0	0	0	BZW1
BZW2	-	-	-	-	1.17387	0.0460235	1.24423	0.0208776	0.800757	0.0379063	0.783329	0.0937924	1.03665	0.644675	1.05166	0.636858			0	0	0	BZW2
C10orf10	-	-	-	-	1.43466	0.141763	2.79655	0.00672006	0.763606	0.192042	0.80792	0.303481	0.859633	0.101345	0.774082	0.168872			2	0	0	C10orf10
C10orf11	-	-	-	-	0.738496	0.458482	0.77179	0.371234	1.11229	0.646937	1.03655	0.923315	0.847808	0.639994	0.821218	0.605988			0	0	0	C10orf11
C10orf118	-	-	-	-	1.67105	0.336606	1.50825	0.409383	1.06449	0.915492	1.11407	0.828531	0.873792	0.824681	0.897738	0.833348			0	0	0	C10orf118
C10orf12	-	-	-	-	1.24415	0.00536793	1.04515	0.46373	1.01827	0.717509	1.07011	0.473333	1.04075	0.635267	1.02696	0.786111			0	0	0	C10orf12
C10orf2	-	-	-	-	1.11563	0.578642	1.21209	0.315397	1.0169	0.928367	1.04545	0.717983	1.21082	0.366654	1.25478	0.193189			0	0	0	C10orf2
C10orf25	-	-	-	-	0.996299	0.986009	1.09515	0.668782	0.996769	0.959555	1.01754	0.907418	0.784403	0.190343	0.963579	0.633362			0	0	0	C10orf25
C10orf32	-	-	-	-	1.53944	0.184232	1.57286	0.230663	0.965109	0.930632	0.968187	0.919496	0.914945	0.838579	0.986756	0.970267			0	0	0	C10orf32
C10orf35	-	-	-	-	0.784238	0.26505	0.779649	0.141331	0.838161	0.541213	0.812859	0.2656	0.943548	0.794983	0.876853	0.43264			0	0	0	C10orf35
C10orf76	-	-	-	-	0.975749	0.677346	0.955973	0.282594	1.02538	0.49166	0.958607	0.17631	1.01054	0.804669	0.999117	0.979507			0	0	0	C10orf76
C10orf88	-	-	-	-	1.17983	0.443314	1.28941	0.249247	1.16869	0.552742	1.18146	0.524934	1.02607	0.924264	1.03282	0.9122			0	0	0	C10orf88
C11orf1	-	-	-	-	1.09212	0.425031	1.07294	0.511503	1.12066	0.31679	1.14796	0.267697	0.957475	0.680477	1.05402	0.64666			0	0	0	C11orf1
C11orf24	-	-	-	-	1.03456	0.843264	1.169	0.356517	1.33082	0.202657	1.30866	0.220948	1.08967	0.640963	1.05097	0.789233			0	0	0	C11orf24
C11orf30	-	-	-	-	1.07141	0.556891	1.07609	0.410451	0.85055	0.220454	0.817029	0.104793	1.14653	0.291548	1.18815	0.0927475			0	0	0	C11orf30
C11orf31	-	-	-	-	0.840641	0.18265	0.969879	0.697551	0.904685	0.354996	0.939172	0.471498	0.956755	0.673826	0.987563	0.863933			0	0	0	C11orf31
C11orf35	-	-	-	-	0.673786	0.120233	0.681758	0.127672	0.973607	0.902235	1.08553	0.702365	1.04698	0.871336	1.08892	0.729705			0	0	0	C11orf35
C11orf45	-	-	-	-	0.895095	0.338783	0.891496	0.236104	0.977286	0.866765	0.974654	0.870294	0.83485	0.235153	0.815013	0.1609			0	0	0	C11orf45
C11orf48	-	-	-	-	0.642199	0.00194299	0.68483	0.0659151	1.14375	0.524283	0.951162	0.703511	1.11881	0.608754	1.01521	0.694693			-1	0	0	C11orf48
C11orf49	-	-	-	-	0.812601	0.24027	0.822422	0.21308	1.15121	0.395382	1.12616	0.408404	1.0835	0.67659	0.987734	0.931418			0	0	0	C11orf49
C11orf54	-	-	-	-	1.09848	0.810929	1.06606	0.878749	1.05896	0.896111	1.06504	0.85655	1.25421	0.610865	1.30355	0.451151			0	0	0	C11orf54
C11orf57	-	-	-	-	1.30868	0.247527	1.33785	0.234367	1.18672	0.482445	1.22964	0.417542	1.12841	0.621065	1.16395	0.583193			0	0	0	C11orf57
C11orf58	-	-	-	-	1.18646	0.442077	1.24651	0.373084	1.05153	0.826516	1.03914	0.87202	0.680787	0.147876	0.707487	0.196313			0	0	0	C11orf58
C11orf63	-	-	-	-	1.00784	0.950618	0.830571	0.176236	0.996154	0.970544	1.09207	0.406026	0.927452	0.639045	0.97131	0.800368			0	0	0	C11orf63
C11orf68	2097	-	-	-	0.90323	0.712109	1.06714	0.779056	0.914455	0.755421	0.921541	0.738009	1.23244	0.413285	1.14373	0.568458	1		0	0	0	C11orf68
C11orf70	-	-	-	-	1.15297	0.381212	1.15283	0.420129	1.51113	0.178185	1.35114	0.207681	1.07599	0.737169	0.913015	0.712258			0	1	0	C11orf70
C11orf71	-	-	-	-	0.907474	0.310487	0.942471	0.517885	1.11485	0.276314	1.01409	0.91493	0.987908	0.862505	0.873503	0.276869			0	0	0	C11orf71
C11orf73	-	-	-	-	1.02885	0.805531	1.09346	0.591469	0.726765	0.074741	0.751619	0.10479	0.899932	0.453631	1.01673	0.901951			0	0	0	C11orf73
C11orf74	-	-	-	-	1.08214	0.744374	1.1622	0.556474	1.03745	0.836764	1.13015	0.600321	0.884819	0.566192	1.03351	0.909066			0	0	0	C11orf74
C11orf80	-	-	-	-	0.906542	0.154777	0.94122	0.457427	0.972852	0.467652	0.939951	0.34941	1.03608	0.411006	1.00025	0.997705			0	0	0	C11orf80
C11orf82	-	-	-	-	1.41707	0.224801	1.48818	0.187346	1.10572	0.720049	1.09713	0.706689	0.957592	0.879426	0.938897	0.80843			0	0	0	C11orf82
C11orf83	-	-	-	-	0.667959	0.265247	0.743065	0.24734	1.16602	0.647129	1.16853	0.605092	1.07419	0.799182	1.0498	0.866403			0	0	0	C11orf83
C11orf84	-	-	-	-	0.7092	0.167178	0.757192	0.181631	0.961602	0.871602	1.02046	0.929475	0.914198	0.712237	0.904486	0.633403			0	0	0	C11orf84
C11orf86	-	-	-	-	0.768181	0.234858	0.528398	0.0357372	1.06424	0.799177	1.29009	0.257681	1.00812	0.969781	1.21184	0.336535			-2	0	0	C11orf86
C11orf95	-	-	-	-	0.830405	0.0344449	0.78126	0.0405791	1.08611	0.210437	1.198	0.0859143	1.04694	0.545132	1.04744	0.53541			0	0	0	C11orf95
C11orf96	-	-	-	-	0.564474	0.0795916	0.72588	0.230566	0.957037	0.73678	0.933604	0.579463	1.01696	0.934871	1.25202	0.322608			0	0	0	C11orf96
C12orf10	-	-	-	-	0.837427	0.503023	0.885425	0.578363	1.09874	0.737548	1.09505	0.681178	0.938412	0.805358	0.935231	0.76315			0	0	0	C12orf10
C12orf29	-	-	-	-	1.25325	0.173787	1.30041	0.259385	1.13214	0.673483	1.13567	0.503081	1.02371	0.932167	1.04096	0.877252			0	0	0	C12orf29
C12orf4	-	-	-	-	1.44219	0.314186	1.45992	0.303406	1.1544	0.680991	1.1077	0.766587	0.774282	0.491653	0.779924	0.497705			0	0	0	C12orf4
C12orf43	-	-	-	-	0.961289	0.616861	1.01598	0.824052	1.10118	0.269077	1.11099	0.173967	1.1109	0.210764	1.10245	0.185865			0	0	0	C12orf43
C12orf45	-	-	-	-	1.44814	0.0750052	1.62338	0.0496607	1.145	0.402149	1.0849	0.21904	0.769273	0.167076	0.752991	0.0308552			2	0	0	C12orf45
C12orf49	-	-	-	-	0.909293	0.148087	0.888702	0.217287	1.05855	0.371279	1.09174	0.20246	0.426399	0.000209062	0.417579	0.000221283			0	0	-3	C12orf49
C12orf5	-	-	-	-	2.12394	0.0458673	2.3838	0.0357185	1.13691	0.693776	1.09009	0.777534	0.509665	0.0934703	0.505727	0.0866615			3	0	-3	C12orf5	-
C12orf57	-	-	-	-	0.718776	0.103615	0.859158	0.318548	0.839333	0.400313	0.836515	0.228255	0.921375	0.634977	0.953933	0.69735			0	0	0	C12orf57
C12orf65	-	-	-	-	0.750521	0.0402925	0.762163	0.0505913	0.939183	0.276984	1.00632	0.869758	1.10056	0.13929	1.13294	0.0552836			0	0	0	C12orf65
C12orf66	-	-	-	-	1.19743	0.0125533	1.31959	0.0280598	0.860209	0.0316328	0.859993	0.211951	1.25189	0.0119514	1.21109	0.11506			0	0	0	C12orf66
C12orf73	-	-	-	-	0.975023	0.859094	1.0777	0.559565	1.03287	0.775055	1.16975	0.166514	0.959948	0.730712	1.03074	0.813116			0	0	0	C12orf73
C12orf75	-	-	-	-	1.2179	0.281994	1.31685	0.170739	0.928584	0.724116	0.930424	0.630949	0.866804	0.527256	0.871608	0.479977			0	0	0	C12orf75
C12orf76	-	-	-	-	1.07059	0.605129	0.959281	0.810886	1.10741	0.468738	1.01193	0.950457	1.08904	0.626206	1.16411	0.399211			0	0	0	C12orf76
C14orf1	-	-	-	-	0.907222	0.37737	0.96524	0.777832	0.768073	0.0231094	0.910439	0.504517	1.13146	0.146951	1.4196	0.0811278			0	0	0	C14orf1
C14orf105	-	-	-	-	1.31005	0.131722	1.17953	0.342418	1.09675	0.0206428	1.0466	0.584309	1.06969	0.683789	1.10062	0.340506			0	0	0	C14orf105
C14orf119	-	-	-	-	0.985393	0.831305	1.09084	0.23779	0.994935	0.94527	0.995121	0.938458	0.747669	0.0265271	0.839129	0.0732624			0	0	0	C14orf119
C14orf132	-	-	-	-	0.792478	0.0545854	0.754775	0.0426276	0.823282	0.198166	0.784254	0.107147	1.26429	0.138339	1.26078	0.170584			0	0	0	C14orf132
C14orf142	-	-	-	-	1.03681	0.765707	1.0681	0.591744	1.02334	0.88282	0.993804	0.947661	0.924591	0.575713	0.908773	0.426541			0	0	0	C14orf142
C14orf159	-	-	-	-	0.770052	0.0338476	0.770805	0.0173794	0.946102	0.697683	0.91884	0.463945	1.0295	0.888061	1.01284	0.939667			0	0	0	C14orf159
C14orf166	-	-	-	-	1.11667	0.475013	1.24305	0.239559	0.888342	0.540865	0.872934	0.381696	0.938402	0.738699	0.957895	0.783789			0	0	0	C14orf166
C14orf169	-	-	-	-	0.765178	0.262842	0.766124	0.244583	1.04673	0.824257	1.07025	0.769145	0.990566	0.963874	0.919109	0.698429			0	0	0	C14orf169
C14orf2	-	-	-	-	1.00121	0.994555	1.19617	0.377629	1.10925	0.574958	1.03501	0.826137	0.89054	0.540026	0.89735	0.494889			0	0	0	C14orf2
C14orf28	-	-	-	-	1.5671	0.276264	1.69433	0.299476	0.982578	0.964973	1.04227	0.876133	0.874932	0.79616	0.873072	0.752403			0	0	0	C14orf28
C14orf37	-	-	-	-	1.11194	0.661832	1.06396	0.811674	0.974055	0.835874	0.933255	0.730256	0.804792	0.436285	0.861393	0.53244			0	0	0	C14orf37
C14orf39	-	-	-	-	1.59206	0.468042	1.38661	0.601245	1.01112	0.988754	1.16629	0.807666	0.8702	0.845926	0.927713	0.910393			0	0	0	C14orf39
C14orf79	-	-	-	-	0.993618	0.967937	0.953132	0.776718	1.50163	0.0725322	1.53887	0.061749	1.26428	0.343763	1.18811	0.344465			0	3	0	C14orf79
C14orf80	-	-	-	-	0.696117	0.205019	0.706587	0.213152	0.956239	0.862981	1.04394	0.882374	1.02957	0.904751	1.02986	0.909953			0	0	0	C14orf80
C14orf93	-	-	-	-	0.682196	0.0452461	0.65748	0.0297791	1.00109	0.996231	0.91659	0.658132	1.03889	0.856434	0.995067	0.982599			-2	0	0	C14orf93
C15orf37	-	-	-	-	1.02792	0.76316	1.02501	0.792274	0.980919	0.930758	0.869286	0.0698677	0.906818	0.548793	0.800451	0.017813			0	0	0	C15orf37
C15orf38	-	-	-	-	0.941788	0.514012	0.857051	0.129595	0.81394	0.0992187	0.854048	0.0683949	0.882502	0.2255	0.926066	0.374232			0	0	0	C15orf38
C15orf39	-	-	-	-	0.709008	0.385802	0.721422	0.376054	1.2	0.61083	1.12579	0.745502	1.14976	0.693378	1.00648	0.986563			0	0	0	C15orf39
C15orf40	-	-	-	-	1.01144	0.905348	1.05696	0.502055	1.114	0.285697	1.17091	0.201595	1.19966	0.14117	1.1284	0.307953			0	0	0	C15orf40
C15orf41	-	-	-	-	1.06179	0.505008	0.968653	0.714721	0.933694	0.34694	0.916237	0.447897	0.869934	0.115889	0.948197	0.581862			0	0	0	C15orf41
C15orf52	-	-	-	-	0.869479	0.5853	0.848648	0.511688	0.835344	0.51443	0.831617	0.442231	1.09734	0.735732	1.06139	0.801871			0	0	0	C15orf52
C15orf57	-	-	-	-	0.942295	0.256792	0.963918	0.46005	1.14688	0.062931	1.15201	0.0838467	0.855186	0.00705276	0.92602	0.274952			0	0	0	C15orf57
C15orf59	-	-	-	-	0.814932	0.199475	0.864479	0.198293	0.946672	0.754191	0.874665	0.582381	0.774446	0.202574	0.787686	0.159711			0	0	0	C15orf59
C15orf61	-	-	-	-	0.822812	0.338269	0.786434	0.24206	1.13826	0.44647	1.01782	0.949309	1.15397	0.328393	1.00937	0.966776			0	0	0	C15orf61
C15orf62	-	-	-	-	0.783805	0.375083	0.728929	0.316825	1.23135	0.200968	1.08774	0.694152	1.34057	0.138737	1.04659	0.818154			0	0	0	C15orf62
C16orf13	-	-	-	-	0.710769	0.271411	0.842712	0.427113	1.12557	0.683406	1.0479	0.873588	1.07405	0.797024	0.951207	0.850329			0	0	0	C16orf13
C16orf45	-	-	-	-	0.955639	0.517263	0.927854	0.193353	0.976163	0.830808	0.997403	0.976224	0.913639	0.538076	0.95807	0.595291			0	0	0	C16orf45
C16orf46	-	-	-	-	1.29085	0.0730208	1.52401	0.0379943	1.36206	0.0169867	1.24038	0.134665	1.04488	0.561279	1.00843	0.94644			2	0	0	C16orf46
C16orf52	-	-	-	-	1.63739	0.093733	1.71948	0.0742713	0.970068	0.924415	1.03661	0.88901	1.04609	0.87484	1.07537	0.804292			0	0	0	C16orf52
C16orf58	-	-	-	-	0.881146	0.501137	0.909765	0.614247	1.1264	0.632803	1.05752	0.764267	1.18847	0.490432	1.0684	0.731875			0	0	0	C16orf58
C16orf59	-	-	-	-	0.674377	0.136949	0.711076	0.103729	1.14595	0.620301	1.10813	0.712706	0.987751	0.961758	0.988253	0.968286			0	0	0	C16orf59
C16orf62	-	-	-	-	0.986531	0.786456	1.00589	0.856936	0.813179	0.00956916	0.812381	0.00378616	0.99311	0.864645	1.02013	0.552007			0	0	0	C16orf62
C16orf70	-	-	-	-	0.966262	0.533073	1.00484	0.933363	1.29399	0.0392033	1.18339	0.0107298	1.14989	0.0557102	1.13105	0.132332			0	0	0	C16orf70
C16orf72	-	-	-	-	1.08488	0.505054	1.06881	0.577432	0.990714	0.956826	1.04524	0.712403	0.980714	0.896137	1.00427	0.971679			0	0	0	C16orf72
C16orf74	-	-	-	-	0.707642	0.260338	0.783338	0.261519	0.524895	0.12526	0.538374	0.0859386	0.884154	0.666083	0.909887	0.721327			0	-3	0	C16orf74
C16orf80	-	-	-	-	1.05049	0.31413	1.19472	0.0412458	0.984155	0.823571	0.950882	0.418457	0.951065	0.48612	0.994586	0.919284			0	0	0	C16orf80
C16orf87	-	-	-	-	1.18944	0.695504	1.27437	0.584826	1.12915	0.799579	1.05181	0.907703	0.964803	0.944814	1.0105	0.980931			0	0	0	C16orf87
C16orf91	-	-	-	-	0.894618	0.577691	1.04017	0.791522	1.12317	0.547931	1.09797	0.445926	1.15259	0.362792	1.06244	0.671182			0	0	0	C16orf91
C16orf95	-	-	-	-	0.834222	0.335308	0.798607	0.275583	0.931193	0.666844	0.907773	0.534083	0.869179	0.516418	0.908462	0.414873			0	0	0	C16orf95
C17orf100	-	-	-	-	0.862608	0.183517	0.96389	0.625254	1.03146	0.692552	1.00955	0.937	1.43161	0.0150744	1.38032	0.0747232			0	0	0	C17orf100
C17orf103	-	-	-	-	0.977368	0.880285	0.893761	0.447402	0.891703	0.649009	0.909538	0.520368	1.0275	0.922346	0.995071	0.977745			0	0	0	C17orf103
C17orf51	-	-	-	-	0.878032	0.389411	0.843444	0.317919	1.05456	0.674678	1.0616	0.574799	1.07342	0.615477	0.991722	0.954045			0	0	0	C17orf51
C17orf53	-	-	-	-	1.03386	0.847255	1.09693	0.558035	1.04168	0.869823	1.00779	0.958628	1.09159	0.699434	1.05905	0.751828			0	0	0	C17orf53
C17orf58	-	-	-	-	0.974227	0.42986	0.981808	0.801804	1.03131	0.64346	1.0156	0.785614	0.977491	0.804601	1.036	0.490866			0	0	0	C17orf58
C17orf59	-	-	-	-	0.452907	0.0178835	0.389927	0.0138063	1.16238	0.448559	1.16076	0.302529	1.14194	0.678169	1.07407	0.717217			-3	0	0	C17orf59
C17orf62	-	-	-	-	0.706357	0.0795079	0.724122	0.0856158	0.844231	0.449274	0.834091	0.309608	1.05723	0.791107	1.03185	0.868334			0	0	0	C17orf62
C17orf67	-	-	-	-	0.627259	0.101711	0.647919	0.165149	1.09651	0.66848	1.02448	0.920477	1.13312	0.605954	0.98006	0.929336			0	0	0	C17orf67
C17orf70	-	-	-	-	0.882892	0.577705	0.941683	0.784532	0.991227	0.968438	0.942227	0.81099	1.085	0.696118	1.01522	0.951424			0	0	0	C17orf70
C17orf75	-	-	-	-	1.15875	0.452177	1.19251	0.370989	0.919963	0.515951	0.931721	0.67637	1.02541	0.852232	1.05223	0.754715			0	0	0	C17orf75
C17orf80	-	-	-	-	0.963192	0.704842	0.903608	0.374325	1.09273	0.490939	1.10129	0.455471	0.886367	0.330475	0.988897	0.925991			0	0	0	C17orf80
C17orf82	-	-	-	-	1.25036	0.0257825	1.54652	0.00888902	0.80099	0.116934	1.09409	0.518013	0.497392	0.00497093	0.409227	0.00386221			2	0	-3	C17orf82	-
C17orf85	-	-	-	-	1.0937	0.133242	1.13174	0.0413413	1.08119	0.162474	1.10473	0.23643	1.02569	0.668242	1.07423	0.34069			0	0	0	C17orf85
C17orf89	-	-	-	-	0.935752	0.688534	1.08452	0.557842	1.11759	0.568304	1.15985	0.401678	0.883483	0.536733	0.897123	0.51629			0	0	0	C17orf89
C17orf96	-	-	-	-	0.909303	0.538444	0.86232	0.211486	0.94999	0.813264	1.01904	0.923614	1.00251	0.99122	1.12046	0.591608			0	0	0	C17orf96
C17orf97	-	-	-	-	0.984919	0.77284	0.999	0.989799	1.5419	0.000765486	1.40527	0.00608849	1.09426	0.191843	1.19202	0.146471			0	1	0	C17orf97
C18orf21	-	-	-	-	1.3511	0.17114	1.46371	0.119171	1.10283	0.679912	1.18461	0.430735	1.03063	0.884023	0.938937	0.764543			0	0	0	C18orf21
C18orf25	-	-	-	-	1.32652	0.0819006	1.34083	0.0490577	0.978133	0.846588	0.99784	0.984003	1.04236	0.714115	1.01681	0.882076			0	0	0	C18orf25
C18orf32	-	-	-	-	0.920654	0.385208	1.12221	0.165592	1.26269	0.125254	0.98206	0.872951	0.702254	0.00371187	0.643626	0.0360729			0	0	-2	C18orf32
C18orf54	-	-	-	-	1.2822	0.598763	1.24276	0.632795	0.899483	0.849348	0.880165	0.769051	0.907127	0.864539	0.92293	0.848696			0	0	0	C18orf54
C18orf61	-	-	-	-	1.35645	0.120374	1.39491	0.000764814	1.05239	0.76973	1.01139	0.949829	1.07432	0.635184	1.10263	0.59858			0	0	0	C18orf61
C18orf8	-	-	-	-	1.27383	0.077728	1.33683	0.0338275	1.26507	0.0898859	1.18552	0.092745	1.169	0.249466	1.01957	0.882932			0	0	0	C18orf8
C19orf10	-	-	-	-	0.880762	0.60582	1.00454	0.979697	1.02423	0.924169	1.03779	0.843638	1.01104	0.963196	0.958675	0.827295			0	0	0	C19orf10
C19orf12	-	-	-	-	0.945491	0.32914	0.920883	0.242509	1.04033	0.420142	1.0964	0.236749	1.01596	0.468445	1.0111	0.832763			0	0	0	C19orf12
C19orf24	-	-	-	-	0.803379	0.374492	0.933788	0.712662	0.998069	0.992291	0.934184	0.729623	1.02753	0.865899	0.931587	0.660866			0	0	0	C19orf24
C19orf25	-	-	-	-	0.876715	0.606532	0.979802	0.930809	1.02782	0.904588	0.97879	0.922082	1.04161	0.849424	0.949822	0.810843			0	0	0	C19orf25
C19orf26	-	-	-	-	0.96383	0.843043	0.95719	0.815781	1.14601	0.431606	1.19175	0.543103	1.07132	0.570415	1.03016	0.913331			0	0	0	C19orf26
C19orf40	-	-	-	-	0.918538	0.16165	0.879009	0.202194	0.941927	0.326374	1.21514	0.0510077	1.0405	0.687889	1.3042	0.0300144			0	0	0	C19orf40
C19orf43	-	-	-	-	0.844139	0.204608	0.980644	0.727351	0.94725	0.637567	0.987032	0.914982	0.985936	0.902637	0.944868	0.52518			0	0	0	C19orf43
C19orf44	-	-	-	-	0.902824	0.549044	0.88521	0.520026	1.25166	0.38855	1.26118	0.196271	1.11528	0.66005	1.23258	0.421321			0	0	0	C19orf44
C19orf47	-	-	-	-	0.85008	0.570294	0.816336	0.470813	0.990211	0.976276	0.8998	0.720614	1.09168	0.77877	0.99156	0.974057			0	0	0	C19orf47
C19orf48	-	-	-	-	0.926383	0.801292	1.07584	0.779648	0.916259	0.782332	0.90848	0.701269	1.10451	0.727247	1.08376	0.743329			0	0	0	C19orf48
C19orf52	-	-	-	-	0.86061	0.440963	0.891521	0.42456	1.09422	0.588476	1.07115	0.662041	1.03761	0.81283	0.916154	0.602967			0	0	0	C19orf52
C19orf53	-	-	-	-	0.805386	0.460773	0.876081	0.565001	1.09861	0.758045	1.02172	0.933159	1.02875	0.915235	0.945809	0.805628			0	0	0	C19orf53
C19orf54	-	-	-	-	0.869559	0.267897	0.845628	0.244931	0.930717	0.679193	0.880293	0.416888	1.07308	0.716003	1.06587	0.693718			0	0	0	C19orf54
C19orf55	-	-	-	-	0.866607	0.509214	0.753854	0.273694	1.41031	0.280006	1.25523	0.377824	1.11291	0.699217	1.02308	0.924892			0	0	0	C19orf55
C19orf57	-	-	-	-	0.790519	0.0701922	0.740121	0.0767105	0.859305	0.62767	0.719724	0.274748	0.986811	0.967416	1.13249	0.567357			0	0	0	C19orf57
C19orf60	-	-	-	-	0.719994	0.205929	0.799087	0.285084	0.974785	0.916731	1.02734	0.916132	1.03962	0.869031	1.00925	0.969724			0	0	0	C19orf60
C19orf66	-	-	-	-	0.610821	0.00794104	0.576037	0.0051102	0.859222	0.189256	0.834459	0.277186	0.894846	0.329894	0.919545	0.616118			-3	0	0	C19orf66
C19orf68	-	-	-	-	0.642974	0.096252	0.6479	0.140526	0.857301	0.493582	0.836449	0.471982	1.03955	0.875151	0.886124	0.580466			0	0	0	C19orf68
C19orf70	-	-	-	-	0.769582	0.379177	0.865833	0.453369	1.02384	0.937443	0.990863	0.968094	1.0121	0.964841	0.95416	0.830945			0	0	0	C19orf70
C19orf71	-161	-	-	-	0.873719	0.609614	0.837361	0.513924	1.05023	0.849116	0.963121	0.880578	1.32472	0.358862	1.07932	0.775303	1		0	0	0	C19orf71
C19orf81	-	-	-	-	0.778283	0.239005	0.867077	0.37969	0.943286	0.666787	1.08476	0.560546	1.07309	0.701746	1.18145	0.152941			0	0	0	C19orf81
C19orf82	-	-	-	-	1.08648	0.561936	1.1595	0.419668	1.31567	0.0222235	1.1692	0.177654	0.86213	0.0920552	0.865221	0.236072			0	0	0	C19orf82
C1D	-	-	-	-	1.61823	0.341317	1.75438	0.292562	1.02822	0.960011	1.08024	0.884764	0.917602	0.876864	0.930283	0.900862			0	0	0	C1D
C1GALT1	-	-	-	-	1.48238	0.346562	1.58827	0.275881	1.09079	0.836382	1.07713	0.830389	1.09197	0.838143	1.06578	0.866737			0	0	0	C1GALT1
C1GALT1C1	-	-	-	-	1.22654	0.487537	1.26995	0.419785	0.931093	0.772432	0.939678	0.781814	0.763598	0.298053	0.826007	0.52603			0	0	0	C1GALT1C1
C1orf106	-	-	-	-	0.645457	0.0168215	0.519413	0.00195553	0.699403	0.123653	0.633079	0.0249632	0.907273	0.606859	0.870033	0.381584			-3	-2	0	C1orf106
C1orf109	-	-	-	-	1.08803	0.0518869	1.10112	0.0467287	1.14525	0.153009	1.14456	0.260267	1.11188	0.217475	1.10021	0.328835			0	0	0	C1orf109
C1orf112	-	-	-	-	1.07554	0.640564	1.08126	0.593666	0.944952	0.746734	0.949129	0.739198	1.01234	0.94541	1.13889	0.428795			0	0	0	C1orf112
C1orf116	-	-	-	-	0.683119	0.296832	0.597264	0.178729	1.17097	0.536621	1.11737	0.659054	1.25326	0.397988	1.04797	0.866037			0	0	0	C1orf116
C1orf122	-	-	-	-	0.913647	0.475704	1.00258	0.980069	1.04477	0.655679	1.00713	0.955434	0.971631	0.768973	0.882474	0.275948			0	0	0	C1orf122
C1orf123	-	-	-	-	1.03959	0.578736	1.09641	0.0334711	0.956899	0.491733	0.943852	0.183775	0.874225	0.036354	0.943984	0.111163			0	0	0	C1orf123
C1orf131	-	-	-	-	1.34898	0.171908	1.43477	0.144389	1.04843	0.8443	1.01994	0.932749	0.995205	0.98478	0.912784	0.709644			0	0	0	C1orf131
C1orf145	-	-	-	-	1.02384	0.753508	0.850382	0.151684	0.86673	0.150383	0.853843	0.181729	0.92107	0.238603	0.999486	0.994956			0	0	0	C1orf145
C1orf159	-	-	-	-	0.778856	0.225652	0.877149	0.399265	0.904546	0.623878	0.882939	0.604761	1.19816	0.426935	1.15033	0.496778			0	0	0	C1orf159
C1orf174	-	-	-	-	0.845423	0.0787772	0.861424	0.115288	0.936518	0.377927	0.931463	0.293035	1.07386	0.245317	1.09372	0.213047			0	0	0	C1orf174
C1orf198	-	-	-	-	1.13821	0.402482	0.930652	0.577266	1.00748	0.918657	0.978235	0.730022	1.18201	0.0930658	1.18172	0.196701			0	0	0	C1orf198
C1orf21	-	-	-	-	0.983806	0.939453	0.942287	0.796252	0.835157	0.438734	0.853594	0.349918	0.967859	0.89259	1.01589	0.930484			0	0	0	C1orf21
C1orf213	-	-	-	-	1.01696	0.941007	0.979336	0.914737	0.949441	0.693004	0.9883	0.954608	1.04285	0.835516	0.845987	0.372056			0	0	-2	C1orf213
C1orf216	-	-	-	-	0.875409	0.268596	0.860504	0.255542	1.07532	0.618845	1.10439	0.179876	1.13141	0.401067	1.2087	0.0874054			0	0	0	C1orf216
C1orf220	-	-	-	-	0.955981	0.669947	0.748716	0.0574693	1.18752	0.176082	1.29723	0.0344879	1.00721	0.943054	1.13277	0.309849			0	0	0	C1orf220
C1orf226	-	-	-	-	0.6772	0.0459897	0.60263	0.0123613	0.843109	0.285584	1.03089	0.869534	0.963872	0.809526	0.999396	0.99728			-2	0	0	C1orf226
C1orf229	-	-	-	-	0.907525	0.700041	0.832896	0.363696	0.966264	0.872713	0.985235	0.962655	1.07182	0.730086	0.874499	0.696367			0	0	0	C1orf229
C1orf233	-	-	-	-	0.595746	0.0043309	0.72727	0.0255839	1.17643	0.341006	1.10827	0.557589	1.12791	0.438548	1.0142	0.931566			-1	0	0	C1orf233
C1orf27	-	-	-	-	1.66587	0.223629	1.63962	0.249086	1.24419	0.603465	1.12775	0.755857	1.05492	0.903229	1.0761	0.846377			0	0	0	C1orf27
C1orf35	-	-	-	-	0.774706	0.203385	0.778254	0.156663	1.03357	0.867766	1.02525	0.911104	1.10391	0.613458	1.01111	0.953655			0	0	0	C1orf35
C1orf43	-	-	-	-	0.986135	0.734425	1.07387	0.147236	1.07643	0.148105	1.07038	0.190449	1.05422	0.181391	1.05726	0.272108			0	0	0	C1orf43
C1orf50	-	-	-	-	0.910277	0.217214	0.944386	0.341089	0.96966	0.743766	0.9988	0.99109	0.962668	0.775851	1.02058	0.651311			0	0	0	C1orf50
C1orf52	-	-	-	-	1.12292	0.120804	1.20941	0.194248	1.17385	0.377914	1.18435	0.231085	1.10628	0.55368	1.1254	0.466895			0	0	0	C1orf52
C1orf53	-	-	-	-	0.969988	0.81361	1.02444	0.793379	0.901239	0.385448	0.958686	0.719966	0.879282	0.306705	0.962818	0.7012			0	0	0	C1orf53
C1orf56	-	-	-	-	0.736484	0.0821288	0.677984	0.042891	1.0691	0.708827	1.06152	0.532078	1.00353	0.985921	0.882449	0.336039			0	0	0	C1orf56
C1orf74	-	-	-	-	1.02456	0.793333	1.01621	0.846483	0.996733	0.974806	0.977221	0.752388	1.05069	0.684814	1.05361	0.667459			0	0	0	C1orf74
C1orf85	-	-	-	-	0.866307	0.224908	0.949448	0.619632	1.07979	0.73207	1.0669	0.644117	0.928461	0.726488	1.07062	0.554731			0	0	0	C1orf85
C1orf86	-	-	-	-	0.850465	0.37478	0.908645	0.548789	1.00108	0.99397	0.99589	0.98448	0.982899	0.892838	0.935255	0.715537			0	0	0	C1orf86
C1QBP	-	-	-	-	0.980339	0.875779	1.08172	0.472115	1.14073	0.262322	1.09349	0.395241	0.93681	0.588173	0.932074	0.574384			0	0	0	C1QBP
C1QL1	-	-	-	-	0.823675	0.0130693	0.857414	0.0132222	0.821626	0.0217904	0.82597	0.160608	1.06282	0.222061	0.932775	0.586064			0	0	0	C1QL1
C1QL4	-	-	-	-	0.722865	0.0981529	0.753257	0.0457746	1.02631	0.862009	1.03777	0.812379	0.871533	0.345455	0.823438	0.244606			0	0	0	C1QL4
C1QTNF1	-	-	-	-	0.70692	0.0715623	1.06065	0.842656	0.934456	0.492137	0.884422	0.519791	0.802162	0.39425	1.0648	0.756105			0	0	0	C1QTNF1
C1QTNF2	-	-	-	-	0.80708	0.161504	0.78502	0.111691	0.708122	0.159791	0.687996	0.0115333	0.917965	0.611182	0.874054	0.330192			0	0	0	C1QTNF2
C1QTNF6	-	-	-	-	0.70334	0.0846341	0.727492	0.089611	0.92646	0.594502	0.920156	0.451127	1.18699	0.28992	1.17191	0.332739			0	0	0	C1QTNF6
C1R	-	-	-	-	0.795264	0.383465	0.805185	0.34715	0.745008	0.157904	0.775981	0.17153	0.684622	0.17042	0.707051	0.23008			0	0	0	C1R
C1RL	-	-	-	-	0.722775	0.0337674	0.730173	0.0245158	0.83453	0.315176	0.847262	0.243282	0.79713	0.284339	0.867866	0.507005			0	0	0	C1RL
C1RL-AS1	-	-	-	-	1.1456	0.331025	0.926903	0.586235	0.916893	0.6323	0.914335	0.281634	0.98918	0.945881	0.967238	0.814026			0	0	0	C1RL-AS1
C1S	-	-	-	-	1.30456	0.34383	1.84707	0.061122	0.561075	0.13143	0.580955	0.135931	0.862986	0.607377	0.840588	0.639179			0	-3	0	C1S
C20orf166-AS1	-	-	-	-	0.566121	0.0655797	0.53097	0.0449821	1.05756	0.832087	1.15484	0.245698	1.05982	0.858157	1.05357	0.811273			-2	0	0	C20orf166-AS1
C20orf194	-	-	-	-	1.06107	0.719819	0.89932	0.415917	1.05611	0.717032	1.01296	0.924923	1.14242	0.40295	1.13829	0.308245			0	0	0	C20orf194
C20orf196	-	-	-	-	1.07923	0.476943	1.12204	0.265223	0.998451	0.993113	1.18555	0.0362846	0.749561	0.0698324	0.821201	0.203384			0	0	0	C20orf196
C20orf24	-	-	-	-	0.784538	0.261741	0.888883	0.468876	0.992004	0.965751	0.952835	0.797536	0.870383	0.474876	0.85699	0.473683			0	0	0	C20orf24
C20orf27	-	-	-	-	0.764332	0.393818	0.874802	0.612914	1.41132	0.326123	1.41469	0.249249	1.37943	0.282538	1.26523	0.396919			0	0	0	C20orf27
C20orf96	-	-	-	-	0.738254	0.0292325	0.717762	0.0253812	1.26598	0.205899	1.08977	0.380547	1.25668	0.218298	1.22468	0.142705			0	0	0	C20orf96
C21orf119	-	-	-	-	0.793613	0.16447	0.825247	0.127835	0.914831	0.694579	0.959114	0.751795	0.961474	0.818624	1.07474	0.657749			0	0	0	C21orf119
C21orf2	-	-	-	-	0.760496	0.193044	0.801401	0.306353	0.984919	0.941875	0.974513	0.894001	1.06547	0.753636	1.08194	0.662114			0	0	0	C21orf2
C21orf33	-	-	-	-	0.788624	0.219386	0.834505	0.269432	1.17847	0.307545	1.10991	0.429862	1.0461	0.771493	1.02651	0.86217			0	0	0	C21orf33
C21orf58	-	-	-	-	0.679521	0.0207736	0.586939	0.00876519	0.92807	0.737326	0.895001	0.586234	1.13311	0.586714	1.01897	0.938156			-2	0	0	C21orf58
C21orf59	-	-	-	-	0.92184	0.490912	0.959966	0.681506	1.18572	0.103103	1.19478	0.0209765	0.892976	0.36334	0.895463	0.256591			0	0	0	C21orf59
C21orf62	-	-	-	-	1.33281	0.0212507	1.29878	0.09944	1.15837	0.263219	1.01412	0.838604	1.27672	0.139826	1.00371	0.97605			0	0	0	C21orf62
C21orf67	-	-	-	-	1.10141	0.563962	0.909716	0.570718	0.922935	0.667567	0.879999	0.50537	0.959378	0.800513	0.855993	0.432245			0	0	0	C21orf67
C21orf90	-	-	-	-	0.826986	0.21286	0.86239	0.260803	1.2086	0.32397	1.01832	0.922926	0.991105	0.964165	1.0045	0.98431			0	0	0	C21orf90
C21orf91	-	-	-	-	1.92482	0.229582	1.85577	0.249705	0.989927	0.984537	0.95211	0.916793	0.938413	0.907373	0.99398	0.990299			0	0	0	C21orf91
C22orf23	-	-	-	-	1.22395	0.0871452	1.37054	0.037694	0.979174	0.890762	0.937001	0.258107	1.13999	0.123455	1.00405	0.962512			0	0	0	C22orf23
C22orf29	-	-	-	-	0.939224	0.700808	0.926656	0.657362	1.16323	0.519955	1.17019	0.385272	0.981621	0.926776	0.98431	0.934317			0	0	0	C22orf29
C22orf34	-	-	-	-	0.76557	0.124518	0.823916	0.207101	1.02507	0.894885	1.01748	0.911453	0.827373	0.351454	0.865463	0.382227			0	0	0	C22orf34
C22orf39	-	-	-	-	0.76363	0.095019	0.772599	0.0848802	1.09491	0.522646	1.14091	0.278906	1.01058	0.944971	1.01683	0.834501			0	0	0	C22orf39
C22orf46	-	-	-	-	0.889032	0.335455	0.818604	0.164883	0.917176	0.670258	0.937241	0.621748	1.11699	0.599326	1.16068	0.344137			0	0	0	C22orf46
C2CD2	-	-	-	-	0.943414	0.748501	0.941733	0.781597	0.981083	0.863386	0.973155	0.881528	0.960064	0.714544	0.914387	0.652559			0	0	0	C2CD2
C2CD2L	-	-	-	-	0.745914	0.265723	0.644253	0.135061	0.812132	0.47118	0.789813	0.28932	0.916918	0.737661	0.788688	0.33965			0	0	0	C2CD2L
C2CD3	-	-	-	-	0.973489	0.726838	0.915412	0.442979	1.04131	0.731979	1.0936	0.334151	0.976371	0.836383	0.981085	0.875052			0	0	0	C2CD3
C2CD4C	-	-	-	-	0.618128	0.00935506	0.610528	0.0116462	0.823192	0.343528	0.804926	0.184923	0.747731	0.198086	0.693113	0.0691181			-3	0	0	C2CD4C
C2CD5	-	-	-	-	1.15163	0.616661	1.13323	0.624452	0.914526	0.745625	0.898313	0.668983	0.838692	0.522356	0.883442	0.628836			0	0	0	C2CD5
C2orf16	-	-	-	-	0.902521	0.0276166	0.835556	0.083455	1.14445	0.117016	1.17903	0.106067	0.942375	0.487548	1.00504	0.926341			0	0	0	C2orf16
C2orf27A	-	-	-	-	1.25708	0.257209	1.32912	0.0737915	0.955311	0.832487	1.08251	0.707344	0.951672	0.804168	0.973672	0.889085			0	0	0	C2orf27A
C2orf42	-	-	-	-	1.31076	0.0847607	1.24305	0.144828	1.04021	0.725723	1.01264	0.914309	1.05207	0.632626	1.15408	0.285316			0	0	0	C2orf42
C2orf43	-	-	-	-	1.2158	0.329793	1.14946	0.47569	0.926101	0.547161	1.00766	0.965339	0.978401	0.908722	1.02449	0.84816			0	0	0	C2orf43
C2orf44	-	-	-	-	0.957598	0.122879	0.908531	0.0836385	1.22691	0.00467711	1.16251	0.092024	1.05996	0.0477091	1.06663	0.350384			0	0	0	C2orf44
C2orf47	-	-	-	-	1.03496	0.165306	1.11055	0.114502	1.07648	0.446632	1.05185	0.561494	0.756266	0.0468119	0.776652	0.043587			0	0	0	C2orf47
C2orf48	-	-	-	-	0.8942	0.573872	0.877535	0.568951	0.907141	0.746651	0.945719	0.83641	1.21928	0.519383	1.24016	0.412761			0	0	0	C2orf48
C2orf49	-	-	-	-	1.29384	0.386441	1.22487	0.456291	1.22931	0.504407	1.20778	0.462088	0.97146	0.928622	1.03753	0.900427			0	0	0	C2orf49
C2orf68	-	-	-	-	0.900696	0.0595333	0.816739	0.00414191	1.1148	0.233224	1.12778	0.215473	1.28438	0.0355551	1.21968	0.0767525			0	0	0	C2orf68
C2orf69	-	-	-	-	1.11914	0.69267	1.00447	0.987451	1.20154	0.61324	1.18526	0.567735	0.768286	0.50643	0.749682	0.399455			0	0	0	C2orf69
C2orf72	-	-	-	-	0.902082	0.0818262	0.823482	0.0227529	1.29397	0.153519	1.35329	0.23121	0.991223	0.954796	1.0684	0.496318			0	0	0	C2orf72
C2orf74	-	-	-	-	1.01532	0.886948	0.943597	0.679497	1.06827	0.258491	1.13174	0.384764	1.06465	0.190494	1.1674	0.299201			0	0	0	C2orf74
C2orf76	-	-	-	-	1.055	0.800372	1.10717	0.687272	0.856101	0.620305	0.89913	0.599336	0.874033	0.760192	0.955683	0.885567			0	0	0	C2orf76
C2orf81	-	-	-	-	0.674019	0.121006	0.72375	0.173903	1.14754	0.636074	1.17941	0.504153	1.04123	0.906103	0.989001	0.970482			0	0	0	C2orf81
C3	-	-	-	-	0.901168	0.777298	1.7599	0.280447	0.411978	0.0531429	0.315952	0.00782815	0.87559	0.710727	0.811312	0.490985			0	-3	0	C3		1
C3AR1	-	-	-	-	1.05868	0.77728	1.29524	0.246583	1.42809	0.10091	1.88043	0.00647877	1.26672	0.0104405	1.25549	0.153262			0	2	0	C3AR1
C3orf17	-	-	-	-	1.40449	0.306774	1.44145	0.26926	1.08836	0.784997	1.03946	0.890055	0.965901	0.917762	0.998926	0.997188			0	0	0	C3orf17
C3orf18	-	-	-	-	0.653197	0.0416448	0.602267	0.0195512	1.06398	0.769604	1.16922	0.50375	0.96676	0.873923	0.97981	0.926735			-3	0	0	C3orf18
C3orf33	-	-	-	-	1.57568	0.0953164	1.4388	0.146367	1.39058	0.25633	1.1526	0.646353	0.87544	0.608253	0.803443	0.419549			0	0	0	C3orf33
C3orf38	-	-	-	-	1.21701	0.541883	1.22643	0.545466	1.01732	0.958366	1.03827	0.901283	0.996008	0.989853	0.985919	0.965329			0	0	0	C3orf38
C3orf52	-	-	-	-	2.18849	0.00638614	3.40786	0.0013772	1.26768	0.150909	1.17181	0.464885	1.04237	0.803051	1.09537	0.676542			3	0	0	C3orf52
C3orf58	-	-	-	-	1.2279	0.291277	1.13439	0.404766	0.898898	0.655456	0.876633	0.432646	0.982788	0.920319	1.00948	0.957712			0	0	0	C3orf58
C3orf62	-	-	-	-	1.24464	0.0296655	1.18424	0.0644451	1.11026	0.284367	1.10646	0.391416	1.0184	0.859703	1.12044	0.367302			0	0	0	C3orf62
C3orf67	-	-	-	-	1.01809	0.895812	1.03989	0.77962	0.95002	0.721786	1.03231	0.833041	0.75125	0.196914	0.830033	0.164791			0	0	0	C3orf67
C3orf70	-	-	-	-	0.9487	0.620117	0.948217	0.609619	0.948417	0.26725	0.93144	0.175561	1.11972	0.116636	1.07896	0.130768			0	0	0	C3orf70
C4orf19	-	-	-	-	0.984262	0.827326	0.885601	0.340468	1.17537	0.162706	1.19836	0.0882408	1.31965	0.0839542	1.18136	0.0920182			0	0	0	C4orf19
C4orf26	-	-	-	-	1.3195	0.053716	1.38957	0.0554101	1.74931	0.053268	1.78955	0.033569	1.25447	0.295897	1.32253	0.184773			0	3	0	C4orf26
C4orf27	-	-	-	-	1.26404	0.522474	1.30481	0.503487	0.912868	0.81814	0.91971	0.810677	0.884672	0.766777	0.85651	0.668586			0	0	0	C4orf27
C4orf29	-	-	-	-	1.00373	0.982987	0.918051	0.545199	0.967786	0.828601	0.890092	0.394177	0.973067	0.861695	1.06762	0.591254			0	0	0	C4orf29
C4orf3	-	-	-	-	1.18249	0.575367	1.19528	0.586612	1.05356	0.840779	1.01166	0.965561	0.868452	0.597496	0.860732	0.614504			0	0	0	C4orf3
C4orf32	-	-	-	-	1.52849	0.0559178	1.64202	0.0276744	0.966474	0.887063	1.03463	0.849675	1.363	0.221225	1.27709	0.360299			2	0	0	C4orf32
C4orf33	-	-	-	-	0.955972	0.914919	1.02811	0.939472	0.936813	0.856328	1.06561	0.790284	0.87362	0.753467	0.876346	0.750588			0	0	0	C4orf33
C4orf46	-	-	-	-	1.15482	0.619206	1.16233	0.621955	1.08601	0.802954	0.997782	0.992741	1.10385	0.784332	1.05949	0.845399			0	0	0	C4orf46
C4orf48	-	-	-	-	0.710633	0.305346	0.862855	0.540118	1.04919	0.807897	1.02526	0.936439	0.958999	0.824433	0.828728	0.501308			0	0	0	C4orf48
C5AR1	-	-	-	-	0.912059	0.0683339	0.980762	0.826019	1.12892	0.314171	1.00819	0.941986	1.11902	0.228421	1.09581	0.387334			0	0	0	C5AR1
C5orf15	-	-	-	-	1.33992	0.411372	1.40371	0.38332	1.15187	0.716891	1.16473	0.672996	0.927134	0.84815	0.986721	0.971546			0	0	0	C5orf15
C5orf22	-	-	-	-	1.41293	0.274937	1.39972	0.290596	1.16072	0.662849	1.17815	0.542393	1.01845	0.958508	1.07524	0.79683			0	0	0	C5orf22
C5orf24	-	-	-	-	1.22813	0.497887	1.19804	0.544172	1.10477	0.794458	1.07824	0.792755	0.890935	0.752205	0.885169	0.687855			0	0	0	C5orf24
C5orf27	-	-	-	-	0.808148	0.282438	0.65312	0.0221723	0.971216	0.761175	0.908496	0.335659	1.05574	0.645227	1.092	0.333583			-2	0	0	C5orf27
C5orf28	-	-	-	-	1.41962	0.283873	1.46436	0.284808	1.01886	0.961342	1.0453	0.908082	0.901282	0.799287	1.02088	0.957685			0	0	0	C5orf28
C5orf30	-	-	-	-	1.26561	0.328324	1.33491	0.258106	1.11558	0.561572	1.13319	0.510143	1.028	0.893711	1.0475	0.833083			0	0	0	C5orf30
C5orf34	-	-	-	-	1.20928	0.551681	1.16381	0.62705	0.99498	0.988923	0.970376	0.91404	0.978647	0.956206	0.962094	0.894903			0	0	0	C5orf34
C5orf42	-	-	-	-	1.33943	0.240059	1.17485	0.402882	1.09184	0.689886	1.05133	0.820961	0.931055	0.785377	0.951462	0.764055			0	0	0	C5orf42
C5orf45	-	-	-	-	0.963973	0.753399	0.89343	0.549118	1.31847	0.1679	1.154	0.454703	1.1149	0.519519	0.922311	0.65733			0	0	0	C5orf45
C5orf51	-	-	-	-	1.55838	0.273328	1.51497	0.268066	1.05947	0.889082	1.06744	0.858096	1.01019	0.981732	1.05801	0.881809			0	0	0	C5orf51
C5orf55	-	-	-	-	0.885194	0.111196	0.972213	0.47262	1.02398	0.822349	0.975408	0.680309	1.12545	0.353894	1.08789	0.211118			0	0	0	C5orf55
C5orf63	-	-	-	-	1.0718	0.740112	0.969966	0.896088	1.02593	0.903646	1.30395	0.295375	1.17284	0.470147	1.3334	0.266308			0	0	0	C5orf63
C5orf66	-	-	-	-	1.32379	0.10698	1.39059	0.10657	1.08175	0.668102	1.13568	0.55141	1.04234	0.827017	1.0549	0.6611			0	0	0	C5orf66
C6orf1	2446	2369	2348	-	0.7354	0.263536	0.818016	0.417446	0.926049	0.7745	0.809943	0.425865	1.24363	0.377122	1.07986	0.712971	3	1	0	0	0	C6orf1
C6orf106	-	-	-	-	0.930077	0.221551	0.920632	0.288527	0.683322	0.00614009	0.696056	0.00411051	1.01641	0.805757	1.04264	0.537347			0	0	0	C6orf106
C6orf120	-	-	-	-	1.05224	0.537285	1.03079	0.765452	1.21489	0.201263	1.17556	0.25462	0.666052	0.037084	0.63859	0.0350239			0	0	-3	C6orf120
C6orf132	-	-	-	-	1.33136	0.24272	1.3312	0.239289	0.897501	0.713045	0.869039	0.601345	1.14561	0.650966	1.01226	0.964677			0	0	0	C6orf132
C6orf147	-	-	-	-	0.908043	0.305909	0.858515	0.115576	1.12287	0.447524	1.13735	0.201519	1.21839	0.038536	1.20461	0.105662			0	0	0	C6orf147
C6orf203	-	-	-	-	1.15078	0.563312	1.18641	0.482192	1.11476	0.684256	1.11455	0.57409	0.966439	0.90441	0.903828	0.706726			0	0	0	C6orf203
C6orf211	-	-	-	-	1.28939	0.509983	1.27803	0.563946	1.11492	0.822533	1.17123	0.707293	0.884431	0.807982	0.905655	0.82713			0	0	0	C6orf211
C6orf226	-	-	-	-	0.801803	0.280971	0.892788	0.443898	0.960025	0.838554	1.06295	0.789548	0.8678	0.461442	0.968513	0.878625			0	0	0	C6orf226
C6orf62	-	-	-	-	1.55444	0.286643	1.66429	0.229137	0.952449	0.909049	0.964946	0.923875	0.755909	0.547232	0.837853	0.653415			0	0	0	C6orf62
C6orf89	-	-	-	-	1.0562	0.1325	1.06737	0.0442569	0.950157	0.058305	0.964004	0.498839	1.10162	0.00285451	1.17665	0.0599225			0	0	0	C6orf89
C7orf25	-	-	-	-	1.00864	0.959171	0.886895	0.509465	1.05937	0.673993	0.983003	0.897771	0.954457	0.7232	0.902783	0.421853			0	0	0	C7orf25
C7orf26	-	-	-	-	0.973334	0.832871	1.00786	0.948053	1.04847	0.724151	1.02948	0.820008	0.968781	0.757826	0.941816	0.618575			0	0	0	C7orf26
C7orf31	-	-	-	-	1.14039	0.580497	1.04702	0.872672	1.10359	0.535264	1.07445	0.720514	0.793191	0.245722	0.787864	0.281893			0	0	0	C7orf31
C7orf43	-	-	-	-	0.807626	0.2674	0.868439	0.392948	1.15211	0.474605	1.15854	0.447332	1.29149	0.278356	1.25684	0.269871			0	0	0	C7orf43
C7orf49	-	-	-	-	0.894204	0.469072	0.877538	0.344454	0.97502	0.897155	0.975488	0.860572	0.94674	0.795501	1.01804	0.902767			0	0	0	C7orf49
C7orf50	-	-	-	-	0.798815	0.185692	0.853598	0.112212	0.993927	0.966737	0.992461	0.956209	1.04263	0.769241	1.01735	0.87627			0	0	0	C7orf50
C7orf55	-	-	-	-	1.07953	0.456099	1.07513	0.349202	1.10103	0.259644	1.12614	0.022068	0.96445	0.819785	1.07399	0.346477			0	0	0	C7orf55
C7orf60	-	-	-	-	1.16845	0.734866	1.12395	0.795431	1.17096	0.788124	1.08751	0.842229	1.13024	0.836601	0.948302	0.909652			0	0	0	C7orf60
C7orf61	-	-	-	1048	0.614692	0.103369	0.641078	0.174799	0.779418	0.548071	0.887851	0.716586	0.757675	0.270023	0.883247	0.66203		2	0	0	0	C7orf61
C7orf63	-	-	-	-	1.41744	0.235846	1.59199	0.169314	1.52229	0.263793	1.50082	0.293723	1.16873	0.622977	1.33372	0.39681			0	3	0	C7orf63
C7orf73	-	-	-	-	1.28012	0.389124	1.33492	0.372736	0.954457	0.884252	0.89455	0.697501	1.02694	0.938672	1.10144	0.750983			0	0	0	C7orf73
C8orf33	-	-	-	-	1.16741	0.0509533	1.28156	0.0119635	1.06698	0.351877	1.03988	0.481084	1.12065	0.139631	1.10069	0.161571			0	0	0	C8orf33
C8orf37	-	-	-	-	1.43367	0.185754	1.29319	0.33272	1.198	0.54673	1.16605	0.509719	1.10004	0.771397	0.996552	0.988571			0	0	0	C8orf37
C8orf4	-	-	-	-	4.55252	0.14502	8.72999	0.0382702	0.647958	0.627004	0.585039	0.570011	0.818051	0.797001	0.95111	0.952537			2	-3	0	C8orf4
C8orf44	-	-	-	-	0.962013	0.658621	1.14569	0.418898	1.28304	0.262579	0.995578	0.956818	1.33897	0.21016	1.08534	0.216079			0	0	0	C8orf44
C8orf46	-	-	-	-	1.51324	0.0848634	1.93235	0.00971196	1.08066	0.618726	0.945331	0.593347	0.705083	0.120539	0.730888	0.101582			2	0	0	C8orf46
C8orf48	-	-	-	-	0.998964	0.99475	1.0371	0.840205	1.08664	0.715758	1.14724	0.419317	0.921276	0.713822	0.948234	0.805411			0	0	0	C8orf48
C8orf58	-	-	-	-	0.7973	0.309208	0.766114	0.150563	1.03477	0.858597	1.01862	0.907988	1.03226	0.874274	1.00015	0.999259			0	0	0	C8orf58
C8orf59	-	-	-	-	1.37656	0.473246	1.51599	0.39018	1.06553	0.902588	1.06992	0.857059	0.939309	0.907221	0.983029	0.968635			0	0	0	C8orf59
C8orf76	-	-	-	-	1.05847	0.751023	1.08984	0.648971	0.96934	0.91183	0.876131	0.497589	0.781712	0.461156	0.637708	0.0846186			0	0	-2	C8orf76
C8orf82	-	-	-	-	0.782349	0.245058	0.806846	0.298061	0.989041	0.942485	1.01831	0.939737	1.05571	0.744188	0.944919	0.777674			0	0	0	C8orf82
C8orf88	-	-	-	-	1.04883	0.807772	1.11386	0.566917	1.06082	0.705079	1.07509	0.535378	1.04049	0.814532	0.985357	0.93952			0	0	0	C8orf88
C9orf114	-	-	-	-	0.901025	0.648216	0.885275	0.582543	1.01365	0.949031	1.04317	0.836399	1.02562	0.917078	1.01445	0.946233			0	0	0	C9orf114
C9orf116	-	-	-	-	0.784089	0.212131	0.843876	0.30057	1.61654	0.069225	1.55591	0.0290573	1.16008	0.224283	1.058	0.557671			0	3	0	C9orf116
C9orf117	-	-	-	-	0.792976	0.42958	0.836345	0.529712	1.2095	0.566524	1.19406	0.41614	0.93247	0.797164	0.793562	0.328254			0	0	0	C9orf117
C9orf142	-	-	-	-	0.740092	0.111379	0.826724	0.125972	0.96926	0.858198	0.936243	0.731263	1.03145	0.841214	0.973527	0.8743			0	0	0	C9orf142
C9orf156	-	-	-	-	1.11155	0.119559	1.20808	0.0260978	1.17536	0.0840009	1.00777	0.912513	1.0224	0.761041	0.923658	0.354915			0	0	0	C9orf156
C9orf16	-	-	-	-	0.825963	0.252502	0.953192	0.643579	0.924299	0.682818	0.922176	0.65558	0.950913	0.727793	0.935203	0.658043			0	0	0	C9orf16
C9orf172	-	-	-	-473	0.544385	0.0780458	0.471048	0.0329709	0.900116	0.619048	0.928241	0.838749	1.00603	0.974083	0.895098	0.766146		2	-2	0	0	C9orf172	-
C9orf3	-	-	-	-	1.12225	0.357417	1.03976	0.698602	1.09604	0.238048	1.12771	0.0498416	0.826626	0.0788933	0.844539	0.0378663			0	0	0	C9orf3
C9orf37	-	-	-	-	0.829531	0.306579	0.844497	0.225103	0.983632	0.933466	0.958915	0.8102	1.04933	0.797955	1.1012	0.603106			0	0	0	C9orf37
C9orf40	-	-	-	-	0.890861	0.107739	0.894159	0.081051	0.949238	0.647333	0.989324	0.84501	0.92417	0.504211	0.914656	0.0542498			0	0	0	C9orf40
C9orf41	-	-	-	-	1.43674	0.0343956	1.36906	0.0299308	1.13586	0.563145	1.16372	0.398529	0.55232	0.0465417	0.538862	0.0180378			0	0	-3	C9orf41
C9orf47	-	-	-	-	1.31288	0.205311	1.27622	0.20032	1.09149	0.798145	1.1501	0.422793	0.798762	0.422913	0.799123	0.240539			0	0	0	C9orf47
C9orf64	-	-	-	-	1.05689	0.448332	1.02837	0.675356	1.11606	0.162276	1.09919	0.252966	1.0154	0.792562	1.07076	0.371003			0	0	0	C9orf64
C9orf69	-	-	-	-	0.865704	0.558083	0.906141	0.640932	1.10978	0.566813	1.11888	0.629749	1.01654	0.9289	0.943812	0.790746			0	0	0	C9orf69
C9orf72	-	-	-	-	1.72807	0.20333	1.79416	0.165488	0.899766	0.815125	0.967278	0.927756	0.817367	0.66021	0.876687	0.753502			0	0	0	C9orf72
C9orf78	-	-	-	-	1.06822	0.0654509	1.13592	0.00458776	1.14508	0.0772431	1.13699	0.0728429	1.05329	0.466289	1.06108	0.341647			0	0	0	C9orf78
C9orf84	-	-	-	-	1.91536	0.284273	1.77044	0.343736	1.27451	0.724314	1.25192	0.691142	0.787356	0.741915	0.832296	0.777306			0	0	0	C9orf84
C9orf85	-	-	-	-	1.23688	0.418433	1.22151	0.507426	0.96411	0.897785	0.992552	0.97391	0.891822	0.654555	0.898013	0.701842			0	0	0	C9orf85
C9orf89	-	-	-	-	0.764065	0.331456	0.827782	0.413916	0.975296	0.919056	0.952356	0.851535	1.13133	0.542218	1.05366	0.815788			0	0	0	C9orf89
C9orf9	-	-	-	-	0.814707	0.273801	0.896018	0.510435	1.12091	0.516952	1.20215	0.112144	1.11149	0.369167	1.09859	0.456066			0	0	0	C9orf9
C9orf91	-	-	-	-	1.16075	0.264385	1.18197	0.115698	0.947511	0.588542	0.889489	0.301714	1.28875	0.055336	1.26761	0.0685206			0	0	0	C9orf91
CA11	-	-	-	-	0.6743	0.102007	0.682049	0.108758	0.875889	0.516342	0.961608	0.826735	1.12722	0.566642	1.15609	0.523798			0	0	0	CA11
CA12	-	-	-	-	0.84884	0.178855	0.846023	0.175749	1.10234	0.257385	1.09037	0.18835	1.01434	0.814867	1.05909	0.325362			0	0	0	CA12
CA13	-	-	-	-	1.52363	0.108902	1.5605	0.0758789	1.02061	0.922955	0.996873	0.988683	0.953262	0.850089	0.981539	0.935792			0	0	0	CA13
CA2	-	-	-	-	1.31408	0.00467365	1.41123	0.0470377	1.13806	0.224881	1.15488	0.137097	0.963193	0.731144	1.06089	0.574765			0	0	0	CA2
CA5B	-	-	-	-	1.41047	0.0753721	1.18656	0.436077	0.903499	0.536873	0.899998	0.605271	1.02639	0.895528	1.12656	0.545742			0	0	0	CA5B
CA5BP1	-	-	-	-	0.960852	0.85142	1.00257	0.990857	1.00852	0.967889	0.990013	0.961698	0.967057	0.782762	1.07219	0.721179			0	0	0	CA5BP1
CA8	-	-	-	-	1.00559	0.979288	1.17829	0.412742	0.96187	0.807729	0.916424	0.702601	1.0227	0.914325	0.957851	0.906203			0	0	0	CA8
CAAP1	-	-	-	-	1.28365	0.347459	1.34292	0.310157	1.00815	0.979864	1.0389	0.877577	0.789649	0.466957	0.88059	0.655092			0	0	0	CAAP1
CAB39	-	-	-	-	1.31422	0.0488002	1.36405	0.0417715	0.931316	0.649456	0.979339	0.829714	1.08229	0.520071	1.01134	0.927081			0	0	0	CAB39
CAB39L	-	-	-	-	1.2317	0.391967	1.18856	0.552792	0.876285	0.537042	0.885419	0.498027	0.952851	0.69955	0.83428	0.210975			0	0	0	CAB39L
CABIN1	-	-	-	-	0.844842	0.474478	0.767517	0.32405	0.933151	0.786147	0.977215	0.925904	0.993541	0.978555	1.00063	0.998015			0	0	0	CABIN1
CABLES2	-	-	-	-	0.660359	0.00917321	0.716385	0.030098	1.09616	0.611024	1.0018	0.991007	1.1927	0.345325	1.10752	0.527115			-1	0	0	CABLES2
CABP4	-	-	-	-	1.25571	0.174352	1.27513	0.181054	1.32449	0.101043	0.966692	0.633865	1.12803	0.389461	0.877993	0.0982275			0	0	0	CABP4
CABP7	-	-	-	-	0.852009	0.329351	1.01284	0.933642	1.02565	0.895527	1.11784	0.549174	0.83402	0.384529	0.806414	0.148939			0	0	0	CABP7
CACFD1	-	-	-	-	0.647977	0.058907	0.651318	0.0807264	0.854026	0.359125	0.860456	0.373437	0.968368	0.869739	1.00025	0.998666			0	0	0	CACFD1
CACHD1	-	-	-	-	1.17076	0.133476	1.19293	0.063403	1.07864	0.210834	1.06275	0.462113	0.996001	0.942695	1.00711	0.925249			0	0	0	CACHD1
CACNA1A	-	-	-	-	0.813853	0.155361	0.722462	0.0651003	0.939822	0.659124	0.946924	0.679741	0.904001	0.647797	0.87454	0.576001			0	0	0	CACNA1A
CACNA1B	-	-	-	-	0.654905	0.0528689	0.659159	0.118283	1.05277	0.758178	1.16838	0.304087	0.85782	0.506914	1.06441	0.486268			0	0	0	CACNA1B
CACNA1C	-	-	-	-	0.833015	0.143601	0.822158	0.115752	0.911616	0.307726	1.02632	0.794114	0.930532	0.443671	1.07364	0.513449			0	0	0	CACNA1C
CACNA1G	-	-	-	-	0.650609	0.0495289	0.650915	0.051284	0.788629	0.29557	0.900687	0.659909	0.813154	0.391583	0.884866	0.621704			-1	0	0	CACNA1G
CACNA1H	-	-	-	-	0.701613	0.0666684	0.630651	0.0301601	0.90693	0.666392	0.965013	0.870429	1.0202	0.932809	1.00255	0.991134			-2	0	0	CACNA1H
CACNA1I	-	-	-	-	0.533244	0.0306286	0.481492	0.00724386	1.10187	0.606915	1.06922	0.794162	1.13606	0.559673	1.09258	0.68478			-3	0	0	CACNA1I
CACNA2D1	-	-	379	-	1.23573	0.153065	1.1529	0.245124	0.962102	0.826081	0.917046	0.542623	0.936802	0.712873	0.899155	0.335819		1	0	0	0	CACNA2D1
CACNA2D2	-	-	-	-	0.818643	0.271356	0.738622	0.0590759	0.730261	0.186891	0.841382	0.164593	1.01595	0.944489	0.893238	0.566015			0	0	0	CACNA2D2
CACNA2D4	-	-	-	-	0.901641	0.740259	0.863751	0.629964	0.826971	0.373185	0.819262	0.376366	1.15845	0.467362	1.1359	0.541002			0	0	0	CACNA2D4
CACNB1	-	-	-	-	0.848734	0.288352	0.7936	0.194829	0.967608	0.88453	0.945808	0.777423	1.1085	0.651206	1.17255	0.304281			0	0	0	CACNB1
CACNB2	-	-	-	-	0.83215	0.377013	0.818501	0.223175	1.12511	0.647506	1.02148	0.927201	0.998131	0.995067	1.14389	0.563859			0	0	0	CACNB2
CACNB3	-	-	-	-	0.595751	0.0183067	0.527813	0.00879352	0.907437	0.653683	0.968684	0.855508	0.961905	0.861514	1.11421	0.564231			-3	0	0	CACNB3
CACNB4	-	-	-	-	1.4409	0.365888	1.41847	0.392058	1.05069	0.915589	1.06399	0.873629	1.07063	0.877448	1.15952	0.702149			0	0	0	CACNB4
CACNG6	-	-	-	-	0.886664	0.31233	0.797442	0.112389	0.731937	0.1124	0.774158	0.0601575	0.891854	0.396349	0.942143	0.678022			0	0	0	CACNG6
CACNG7	-	-	-	-	0.589578	0.00212657	0.591984	0.000639243	1.01603	0.902318	0.922208	0.568967	1.06914	0.721178	1.01759	0.88579			-3	0	0	CACNG7
CACNG8	-	-	-	-	0.984793	0.900072	0.971623	0.844726	1.13368	0.526731	1.00946	0.938546	1.19372	0.431886	1.00849	0.964234			0	0	0	CACNG8
CACTIN	-	-	-	-	0.797742	0.431724	0.820011	0.456435	0.887137	0.673478	0.879101	0.642069	1.14809	0.628012	1.10231	0.735604			0	0	0	CACTIN
CACUL1	-	-	-	-	1.27109	0.26526	1.2432	0.289397	1.05619	0.811236	1.07207	0.713235	1.0798	0.737081	1.07346	0.674436			0	0	0	CACUL1
CACYBP	-	-	-	-	1.10232	0.531054	1.14496	0.412997	1.06232	0.705859	1.08722	0.523876	0.615885	0.0490672	0.648909	0.0263674			0	0	-3	CACYBP
CAD	-	-	-	-	0.833311	0.587818	0.787654	0.502433	1.07362	0.833081	1.09019	0.785028	1.05097	0.880719	1.05307	0.881356			0	0	0	CAD
CADM1	-	-	-	-	0.968246	0.856441	0.956636	0.810228	1.00384	0.978629	1.03375	0.826406	0.916226	0.512904	0.935329	0.69647			0	0	0	CADM1
CADM3	-	-	-	-	0.757806	0.167775	0.768902	0.1687	0.760233	0.116088	0.798964	0.188935	0.714102	0.123574	0.838746	0.391902			0	0	0	CADM3
CADM4	-	-	-	-	0.835669	0.339999	0.873895	0.390446	0.904904	0.593083	0.933085	0.704121	0.999797	0.999176	1.00805	0.961025			0	0	0	CADM4
CADPS2	-	-	-	-	1.01951	0.916179	0.907934	0.528272	0.646801	0.123643	0.660372	0.0809101	1.00581	0.968827	1.0723	0.718687			0	-3	0	CADPS2
CAHM	-	-	-	-	1.03171	0.742656	1.00157	0.986025	1.17661	0.294924	1.01886	0.793852	0.917969	0.620136	1.03708	0.736457			0	0	0	CAHM
CALB2	-	-	-	-	0.973124	0.90941	1.0535	0.802914	0.706723	0.225551	0.76744	0.306151	1.3794	0.155127	1.41673	0.139769			0	0	0	CALB2
CALCOCO1	-	-	-	-	0.945608	0.735137	0.918081	0.571775	1.02425	0.909304	1.05412	0.773901	1.04034	0.863122	1.17544	0.429646			0	0	0	CALCOCO1
CALCOCO2	-	-	-	-	0.950918	0.596419	0.936093	0.496573	1.0031	0.948925	0.973344	0.787553	1.12083	0.104254	1.12127	0.30242			0	0	0	CALCOCO2
CALD1	-	-	-	-	1.54777	0.088886	1.52469	0.0928705	0.967944	0.846559	0.984895	0.941629	0.866252	0.405987	0.901182	0.606196			0	0	0	CALD1
CALHM2	-	-	-	-	0.738436	0.149777	0.657074	0.0731007	0.909956	0.661362	0.893925	0.541295	0.996267	0.985145	1.00105	0.995892			0	0	0	CALHM2
CALM1	-	-	-	-	1.01975	0.667624	0.971441	0.669369	0.907153	0.276483	0.898512	0.149399	0.913306	0.378667	0.881624	0.208979			0	0	0	CALM1
CALM2	-	-	-	-	1.24754	0.469621	1.24608	0.483569	1.03629	0.902132	1.04455	0.881756	0.889716	0.705484	0.944172	0.852918			0	0	0	CALM2
CALM3	-	-	-	-	0.798191	0.152495	0.805367	0.114294	1.01166	0.946911	1.03228	0.83765	1.1267	0.45766	1.13493	0.342568			0	0	0	CALM3
CALML4	-	-	-	-	1.07865	0.51805	1.06189	0.610845	0.878888	0.117428	0.885423	0.176776	1.41707	0.0100396	1.47022	0.0098304			0	0	0	CALML4
CALN1	-	-	-	-	1.03871	0.704861	0.920674	0.225417	0.938574	0.675624	0.918925	0.476059	0.92085	0.554105	0.890104	0.237817			0	0	0	CALN1
CALR	-	-	-	-	0.924664	0.351356	0.984499	0.8048	0.860793	0.319835	0.86415	0.122639	0.968012	0.808544	1.01191	0.878989			0	0	0	CALR
CALU	-	-	-	-	1.26831	0.345357	1.28864	0.328393	0.887093	0.58207	0.884524	0.607769	1.02034	0.92636	1.04508	0.84884			0	0	0	CALU
CAMK1	-	-	-	-	0.823458	0.158649	0.837621	0.138501	1.12772	0.525826	1.08604	0.532917	0.801376	0.306899	0.755407	0.0817923			0	0	0	CAMK1
CAMK1D	-	-	-	-	0.88175	0.382689	0.784343	0.158736	0.968208	0.750186	1.00812	0.888315	1.07748	0.661904	1.0663	0.505723			0	0	0	CAMK1D
CAMK2D	-	-	-	-	1.06845	0.584517	0.989479	0.928721	1.02411	0.879511	0.992163	0.947253	1.05338	0.64563	1.04052	0.736479			0	0	0	CAMK2D
CAMK2G	-	-	-	-	0.796902	0.075783	0.764607	0.0388353	0.89804	0.497378	0.906979	0.439628	1.08268	0.592939	1.08593	0.609579			0	0	0	CAMK2G
CAMK2N1	-	-	-	-	0.980888	0.901373	0.992844	0.951343	0.814144	0.0406308	0.797697	0.206563	1.1127	0.185825	1.00459	0.974473			0	0	0	CAMK2N1
CAMK2N2	-	-	-	-	0.785202	0.248583	0.820217	0.211536	0.894877	0.439187	0.946051	0.815113	1.03778	0.798654	0.998048	0.992599			0	0	0	CAMK2N2
CAMK4	-	-	-	-	0.987057	0.813099	0.931751	0.29751	0.881128	0.0669348	0.878215	0.0667275	0.895008	0.386015	0.972267	0.604922			0	0	0	CAMK4
CAMKK1	-	-	-	-	1.13236	0.391684	1.06515	0.643304	1.04327	0.792266	1.11276	0.470664	1.25968	0.192508	1.3367	0.113936			0	0	0	CAMKK1
CAMKK2	-	-	-	-	0.943534	0.6608	0.996182	0.978999	1.01609	0.892179	1.00723	0.962704	1.3654	0.0537256	1.34617	0.0717185			0	0	0	CAMKK2
CAMKMT	-	-	-	-	0.976681	0.892731	0.938121	0.694091	1.15434	0.0322161	1.09283	0.10499	1.2263	0.0297473	1.16552	0.116884			0	0	0	CAMKMT
CAMKV	-	-	-	-	0.748338	0.124828	0.774449	0.21861	1.52514	0.14363	1.53933	0.103914	1.03341	0.855222	0.962389	0.879093			0	3	0	CAMKV
CAMLG	-	-	-	-	1.11843	0.439562	1.15259	0.35235	0.920523	0.581198	0.969948	0.821878	1.05822	0.686097	1.07223	0.623627			0	0	0	CAMLG
CAMSAP1	-	-	-	-	1.09181	0.529383	1.00349	0.981301	0.951326	0.670483	1.01054	0.935456	1.08968	0.491682	1.08269	0.598354			0	0	0	CAMSAP1
CAMSAP2	-	-	-	-	1.51407	0.111438	1.40957	0.142286	1.01799	0.950956	1.09971	0.668799	0.943124	0.849144	1.03357	0.877307			0	0	0	CAMSAP2
CAMSAP3	-	-	-	-	0.450295	0.0482036	0.424747	0.0102377	1.19057	0.351461	0.983132	0.949554	1.0319	0.891899	0.879619	0.563184			-3	0	0	CAMSAP3
CAMTA1	-	-	-	-	1.20111	0.354742	1.27733	0.271415	1.13327	0.568423	1.09373	0.558024	1.18202	0.486289	1.11096	0.629754			0	0	0	CAMTA1
CAMTA2	-	-	-	-	0.836931	0.475252	0.821982	0.434649	1.09642	0.713136	1.11008	0.651086	1.09344	0.696638	1.02806	0.909209			0	0	0	CAMTA2
CAND1	-	-	-	-	1.15982	0.406381	1.1098	0.539252	1.08614	0.672373	1.10975	0.574261	0.730989	0.176519	0.793287	0.225404			0	0	0	CAND1
CANT1	-	-	-	-	0.773004	0.214588	0.819308	0.259636	0.980331	0.910032	0.983112	0.919204	1.11811	0.488346	1.07334	0.677659			0	0	0	CANT1
CANX	-	-	-	-	1.19566	0.150404	1.14968	0.216637	1.04655	0.62487	1.03455	0.782247	1.09482	0.419716	1.09039	0.492659			0	0	0	CANX
CAP1	-	-	-	-	1.07011	0.0991864	1.10306	0.054253	0.98136	0.478217	0.973179	0.604897	0.856036	0.0265605	0.87669	0.0802336			0	0	0	CAP1
CAP2	-	-	-	-	1.03536	0.85279	0.94283	0.755912	0.845559	0.350755	0.914338	0.571612	0.776903	0.190258	0.858079	0.317762			0	0	0	CAP2
CAPG	-	-	-	-	0.755799	0.0924433	0.841592	0.209621	0.946427	0.80617	1.00107	0.991466	0.953842	0.830775	1.07044	0.676384			0	0	0	CAPG
CAPN1	-	-	-	-	0.727535	0.202406	0.730608	0.185022	0.893521	0.658931	0.939432	0.813475	0.945768	0.840058	0.959465	0.874857			0	0	0	CAPN1
CAPN10	-	-	-	-	0.823996	0.45128	0.874738	0.565043	1.06998	0.796467	1.14629	0.612433	1.08074	0.727187	1.05112	0.850807			0	0	0	CAPN10
CAPN10-AS1	-	-	-	-	0.90366	0.228878	0.891006	0.161949	1.21718	0.0195057	1.07919	0.371423	1.1646	0.0614903	1.0851	0.608053			0	0	0	CAPN10-AS1
CAPN15	-	-	-	-	0.890433	0.752307	0.919475	0.818829	1.04846	0.873439	1.01536	0.964788	1.38017	0.335006	1.20262	0.600958			0	0	0	CAPN15
CAPN2	690	-	-	-	1.04092	0.811274	1.06988	0.66121	0.879774	0.426672	0.868731	0.320402	0.996674	0.982083	0.974142	0.836007	1		0	0	0	CAPN2
CAPN5	-	-	-	-	0.706487	0.1485	0.694823	0.141265	0.761633	0.287823	0.820513	0.430669	0.979087	0.930414	0.981821	0.940209			0	0	0	CAPN5
CAPN7	-	-	-	-	1.33127	0.315393	1.20502	0.449764	1.07161	0.804375	1.05434	0.804165	1.04292	0.887276	1.04058	0.865645			0	0	0	CAPN7
CAPNS1	-	-	-	-	0.87303	0.461781	0.964722	0.80618	0.856327	0.449987	0.822193	0.310818	0.841923	0.379047	0.810872	0.218825			0	0	0	CAPNS1
CAPRIN1	-	-	-	-	1.03941	0.633709	0.982537	0.814137	0.985732	0.816098	0.972277	0.546982	0.776152	0.0128311	0.806461	0.0240231			0	0	0	CAPRIN1
CAPRIN2	-	-	-	-	1.46456	0.063908	1.30525	0.0943577	1.03687	0.815431	1.04166	0.773995	1.19315	0.352429	1.19243	0.299874			0	0	0	CAPRIN2
CAPS	-	-	-	-	0.740604	0.325658	0.790976	0.429533	0.794795	0.418304	0.752535	0.266266	0.813794	0.46454	0.836618	0.361368			0	0	0	CAPS
CAPZA1	-	-	-	-	1.35891	0.288304	1.38397	0.268678	0.968344	0.914697	0.938113	0.814944	0.977191	0.941303	0.998665	0.996181			0	0	0	CAPZA1
CAPZA2	-	-	-	-	1.5909	0.249448	1.56154	0.283618	0.99877	0.997627	0.992423	0.982928	0.866221	0.727007	0.927496	0.840956			0	0	0	CAPZA2
CAPZB	-	-	-	-	0.961713	0.79805	0.983203	0.878869	0.949955	0.718403	0.943016	0.641196	0.992011	0.952117	0.937819	0.559799			0	0	0	CAPZB
CARD10	-	-	-	-	1.00084	0.997605	1.06037	0.827026	1.00152	0.996246	1.07535	0.816796	0.862996	0.638773	0.846565	0.59784			0	0	0	CARD10
CARD11	-	-	-	-	0.742165	0.346886	0.726477	0.328345	0.544977	0.129336	0.535972	0.0728146	0.804601	0.524576	0.739958	0.339162			0	-3	0	CARD11
CARD14	-	-	-	-	0.801307	0.296824	0.693628	0.115838	1.15195	0.56798	1.09937	0.724324	1.04177	0.860281	1.10357	0.763607			0	0	0	CARD14
CARD6	-	-	-	-	1.07452	0.498596	0.898083	0.396844	1.07256	0.794521	0.968354	0.842935	0.84693	0.116865	0.94482	0.652521			0	0	0	CARD6
CARD8	-	-	-	-	0.811694	0.187356	0.719117	0.0754558	0.999527	0.997407	1.08205	0.624396	1.02958	0.768889	1.0596	0.727214			0	0	0	CARD8
CARD9	-	-	-	-	0.98654	0.965877	0.920851	0.793048	1.03524	0.860094	1.07594	0.733037	1.24956	0.200986	1.25374	0.382135			0	0	0	CARD9
CARF	-	-	-	-	0.980726	0.928246	0.968226	0.900489	1.09338	0.727972	0.875608	0.421494	0.970505	0.92624	0.952429	0.812086			0	0	0	CARF
CARHSP1	-	-	-	-	0.779049	0.156355	0.782108	0.0599036	0.773026	0.208846	0.84037	0.346657	0.903122	0.528617	0.938348	0.674521			0	0	0	CARHSP1
CARKD	-	-	-	-	0.934512	0.554179	0.96035	0.723749	1.06153	0.715148	1.06736	0.607767	1.0734	0.57398	1.10568	0.528576			0	0	0	CARKD
CARM1	-	-	-	-	0.821153	0.401932	0.802472	0.319147	1.04725	0.813353	1.0409	0.867119	1.22256	0.28793	1.08795	0.704623			0	0	0	CARM1
CARNS1	-	-	-	-	1.05838	0.82209	0.969479	0.894929	0.793395	0.555431	0.927454	0.823291	0.686744	0.253292	0.633971	0.264449			0	0	-2	CARNS1
CARS	-	-	-	-	0.932464	0.54032	0.994777	0.954714	0.63762	0.0146227	0.631102	0.00538356	1.24529	0.0262326	1.26835	0.0515151			0	-3	0	CARS
CARS2	-	-	-	-	0.9976	0.987361	0.983042	0.925212	1.11704	0.484492	1.02576	0.871206	1.10753	0.456982	1.06465	0.678014			0	0	0	CARS2
CASC10	-	-	-	-	0.6293	0.00258764	0.497567	0.000614233	1.1718	0.167477	1.25617	0.000463921	0.834977	0.123924	0.863464	0.0393484			-3	0	0	CASC10
CASC3	-	-	-	-	1.02827	0.715958	1.02402	0.740896	1.03236	0.695206	1.00966	0.866648	0.893038	0.210639	0.883108	0.222199			0	0	0	CASC3
CASC4	-	-	-	-	1.21287	0.358798	1.15927	0.443522	0.765146	0.26804	0.747158	0.173065	1.0617	0.753573	1.04462	0.818295			0	0	0	CASC4
CASC5	-	-	-	-	1.07682	0.797774	0.880325	0.618807	0.787893	0.497794	0.793483	0.350504	0.621145	0.274722	0.679093	0.148452			0	0	-1	CASC5
CASC8	-	-	-	-	0.804364	0.641433	0.949021	0.897001	0.691723	0.420778	0.721148	0.390981	0.895506	0.72895	0.954877	0.87115			0	0	0	CASC8
CASC9	-	-	-	-	1.0896	0.0141074	1.15133	0.00195854	0.925787	0.447626	0.831514	0.0374847	0.859101	0.173054	0.674717	0.0292659			0	0	0	CASC9
CASD1	-	-	-	-	1.40981	0.421649	1.37916	0.403428	1.06448	0.907746	1.05986	0.883667	0.818287	0.672122	0.781618	0.603708			0	0	0	CASD1
CASK	-	-	-	-	1.0374	0.734514	1.02069	0.766273	1.02737	0.707565	1.09531	0.283343	0.927374	0.329696	1.04529	0.516561			0	0	0	CASK
CASKIN1	-	-	-	-	0.641583	0.00414318	0.629389	0.0141966	1.21281	0.259937	1.17076	0.491852	1.03917	0.828746	0.959394	0.82305			-3	0	0	CASKIN1
CASKIN2	-	-	-	-	0.631093	0.183266	0.617628	0.169117	0.982581	0.959097	0.92831	0.81929	1.09163	0.79643	0.98536	0.966015			0	0	0	CASKIN2
CASP2	-	-	-	-	0.994534	0.903251	0.927313	0.401719	0.969915	0.501314	0.909572	0.267382	1.1008	0.0954373	1.11285	0.162783			0	0	0	CASP2
CASP3	-	-	-	-	1.42887	0.374478	1.49507	0.358963	0.910194	0.842957	0.950034	0.895937	0.957818	0.932663	1.03521	0.938473			0	0	0	CASP3
CASP4	-	-	-	-	1.04773	0.547401	1.13701	0.265877	0.658711	0.05437	0.63487	0.00679512	0.753761	0.0895171	0.77136	0.0456577			0	-3	0	CASP4		1
CASP6	-	-	-	-	0.871757	0.620009	0.827872	0.468666	1.02345	0.92302	1.09004	0.667174	0.714102	0.148521	0.795362	0.302477			0	0	0	CASP6
CASP7	-	-	-	-	1.08835	0.591359	1.19069	0.363476	1.00704	0.950894	1.00586	0.968369	1.02241	0.828901	1.19506	0.29989			0	0	0	CASP7
CASP8	-	-	-	-	1.00302	0.980509	0.963786	0.797825	1.05218	0.69006	1.03427	0.823733	0.905962	0.504759	0.930532	0.554188			0	0	0	CASP8
CASP8AP2	-	-	-	-	1.29857	0.416199	1.2177	0.484699	0.933601	0.835031	0.875563	0.652161	0.853746	0.643509	0.925714	0.770271			0	0	0	CASP8AP2
CASP9	-	-	-	-	0.788722	0.105273	0.811799	0.105017	0.954558	0.80082	0.900058	0.409626	0.965734	0.852198	1.03207	0.806443			0	0	0	CASP9
CASS4	-	-	-	-	1.11483	0.618773	0.862582	0.397171	0.996141	0.965952	0.943517	0.772883	0.885046	0.225638	0.768688	0.315789			0	0	0	CASS4
CAST	-	-	-	-	1.22283	0.246222	1.22641	0.258411	0.941861	0.738445	0.919326	0.574634	0.935557	0.695979	0.92064	0.619089			0	0	0	CAST
CASZ1	-	-	-	-	0.837748	0.30829	0.895478	0.499083	0.876885	0.466006	0.90908	0.564785	1.04563	0.824467	0.962897	0.834416			0	0	0	CASZ1
CAT	-	-	-	-	0.8785	0.428354	0.938821	0.67488	0.845182	0.276667	0.866069	0.36098	0.571488	0.0161135	0.652616	0.0292431			0	0	-3	CAT
CATSPER1	-	-	2924	-	0.988956	0.956508	1.10297	0.608011	0.704312	0.200655	0.734841	0.235999	0.721143	0.16679	0.835215	0.348009		1	0	0	0	CATSPER1
CATSPER2	-	-	-	-	1.15402	0.410731	0.935568	0.70211	1.28977	0.0197286	1.19738	0.164905	1.13246	0.294791	1.27473	0.0967031			0	0	0	CATSPER2
CATSPER2P1	-	-	-	-	1.2023	0.201962	1.013	0.889526	1.01435	0.906018	1.09122	0.420983	1.14376	0.211491	1.10649	0.332093			0	0	0	CATSPER2P1
CATSPERG	-	-	-	-	0.849472	0.340203	0.85974	0.357888	1.18933	0.500271	1.17671	0.331281	1.26087	0.436574	1.11234	0.492681			0	0	0	CATSPERG
CAV1	-	-	-	-	1.26658	0.0946898	1.29841	0.0706229	0.989404	0.927865	0.979042	0.818913	0.902723	0.438788	0.938999	0.518978			0	0	0	CAV1	3	1
CAV2	-	-	-	-	1.36882	0.0378778	1.44715	0.13838	1.12393	0.523916	1.11652	0.528575	0.903391	0.57408	0.926305	0.706646			0	0	0	CAV2
CBFA2T2	-	-	-	-	0.782521	0.0164328	0.685488	0.00964114	0.974769	0.829482	0.986772	0.85362	1.16995	0.194141	1.10883	0.241399			0	0	0	CBFA2T2
CBFB	-	-	-	-	1.42285	0.0667945	1.34775	0.0908335	0.798711	0.319209	0.849396	0.315559	1.00694	0.972698	1.03965	0.842349			0	0	0	CBFB
CBL	-	-	-	-	1.13843	0.201758	1.02028	0.762807	0.961619	0.700658	1.07351	0.402462	1.00143	0.991734	1.07788	0.192839			0	0	0	CBL
CBLB	-	-	-	-	1.45795	0.318574	1.24455	0.365858	0.994898	0.990422	1.00303	0.99223	1.31505	0.450911	1.38696	0.375011			0	0	0	CBLB
CBLL1	-	-	-	-	1.22027	0.162333	1.24301	0.137996	1.07607	0.537661	1.06655	0.601553	1.05372	0.679204	1.12425	0.320366			0	0	0	CBLL1
CBLN3	-	-	-	-	0.62227	0.110466	0.679029	0.147305	0.909876	0.583254	1.013	0.9265	0.824308	0.350342	0.802887	0.383009			0	0	0	CBLN3
CBR1	-	-	-	-	0.787592	0.0376747	0.808026	0.0120459	0.931411	0.689379	0.892949	0.40659	1.00287	0.98579	1.04941	0.570418			0	0	0	CBR1
CBR4	-	-	-	-	1.22005	0.513269	1.20284	0.543472	1.0344	0.91384	1.12648	0.653093	1.09645	0.762906	1.19784	0.515502			0	0	0	CBR4
CBS	-	-	-	-	0.742883	0.108105	0.743712	0.0819116	0.843104	0.330012	0.817814	0.258973	1.35561	0.109056	1.28732	0.155109			0	0	0	CBS
CBWD1	-	-	-	-	1.35578	0.230788	1.37668	0.222027	1.12552	0.616881	1.05129	0.769915	1.08981	0.73613	1.06209	0.727321			0	0	0	CBWD1
CBWD2	-	-	-	-	1.27211	0.262039	1.26505	0.291315	1.07152	0.754708	1.04355	0.842862	0.810007	0.440368	0.897482	0.670498			0	0	0	CBWD2
CBWD5	-	-	-	-	1.49947	0.117647	1.51291	0.110537	1.205	0.523684	1.19177	0.54355	1.0599	0.865005	1.1516	0.662206			0	0	0	CBWD5
CBX1	-	-	-	-	0.986668	0.906203	0.989829	0.93162	0.973229	0.70965	1.01095	0.917514	0.909017	0.26015	0.936741	0.571256			0	0	0	CBX1
CBX2	-	-	-	-	0.662434	0.0659934	0.56775	0.0225003	0.984746	0.947009	0.990897	0.968107	1.04135	0.870907	1.00431	0.986685			-2	0	0	CBX2
CBX3	-	-	-	-	1.39831	0.465953	1.46452	0.432112	0.964121	0.939998	0.947759	0.89428	0.980416	0.969308	0.98564	0.97485			0	0	0	CBX3
CBX4	-	-	-	-	0.637713	0.126638	0.566725	0.0593356	0.885548	0.508336	0.850345	0.5208	0.739547	0.252143	0.655738	0.129864			0	0	-2	CBX4
CBX5	-	-	-	-	1.16825	0.444129	1.00156	0.992595	0.897625	0.551714	0.940309	0.565892	0.967356	0.869978	0.987415	0.91658			0	0	0	CBX5
CBX6	-	-	-	-	0.798028	0.518128	0.720041	0.384719	1.13023	0.709445	1.08182	0.831458	1.46918	0.287605	1.24903	0.557229			0	0	0	CBX6
CBX7	-	-	-	-	0.706371	0.0632106	0.642761	0.0340078	1.04594	0.789051	1.00026	0.998481	1.10829	0.598113	1.09247	0.565024			-2	0	0	CBX7
CBX8	-	-	-	-	0.661966	0.116807	0.587142	0.0140904	1.07225	0.691322	1.12376	0.500638	0.864431	0.439267	0.90239	0.607987			-2	0	0	CBX8
CBY1	-	-	-	-	0.800552	0.0259076	0.857418	0.0698936	1.11323	0.0527471	1.14254	0.0373589	1.0881	0.00971174	1.19356	0.0155943			0	0	0	CBY1
CC2D1A	-	-	-	-	0.684715	0.180541	0.718437	0.177488	0.865946	0.626098	0.850403	0.593619	1.12731	0.689903	1.09155	0.771434			0	0	0	CC2D1A
CC2D1B	-	-	-	-	0.850747	0.38751	0.891788	0.520103	1.04975	0.817258	1.02761	0.852761	1.07498	0.7249	1.05213	0.762577			0	0	0	CC2D1B
CC2D2A	-	-	-	-	1.08176	0.300713	1.06501	0.38378	0.986982	0.722877	1.01086	0.841257	0.855327	0.0422618	0.877128	0.062628			0	0	0	CC2D2A
CCAR1	-	-	-	-	1.16426	0.419738	1.09588	0.606975	1.0577	0.779605	1.06841	0.760111	1.08921	0.667588	1.13341	0.533883			0	0	0	CCAR1
CCAR2	-	-	-	345	0.849665	0.376282	0.879967	0.426488	0.992061	0.969276	0.993096	0.965482	1.0234	0.912101	1.01987	0.908214		2	0	0	0	CCAR2
CCBE1	-	-	-	-	1.08528	0.583764	1.05992	0.755215	1.0181	0.911831	1.13299	0.351549	1.03969	0.816062	1.07701	0.597134			0	0	0	CCBE1
CCBL1	-	-	-	-	0.672394	0.0558154	0.672982	0.04178	0.899307	0.682974	1.01784	0.936394	1.56945	0.0676721	1.69046	0.0799629			0	0	3	CCBL1
CCBL2	-	-	-	-	1.39711	0.314827	1.37551	0.298569	0.884706	0.680814	0.882007	0.637145	1.00119	0.997065	1.04801	0.866355			0	0	0	CCBL2
CCDC101	-	-	-	-	0.876732	0.517798	0.962556	0.80391	0.886775	0.641342	0.894772	0.561974	0.892056	0.533382	0.98667	0.930856			0	0	0	CCDC101
CCDC102A	-	-	-	-	0.599346	0.0285899	0.659633	0.0408834	0.768383	0.112253	0.787301	0.27517	0.850274	0.423166	0.827226	0.331872			-3	0	0	CCDC102A
CCDC103	-	-	-	-	0.630686	0.0309233	0.555596	0.0146276	1.14609	0.345148	1.09441	0.529103	1.20597	0.273285	0.951435	0.796298			-3	0	0	CCDC103
CCDC104	-	-	-	-	1.17829	0.387926	1.18815	0.42007	1.33488	0.242007	1.33539	0.17696	1.03059	0.873463	1.03961	0.848947			0	0	0	CCDC104
CCDC106	-	-	-	-	0.705951	0.0663539	0.6789	0.0157651	1.20144	0.410821	1.17868	0.557964	1.057	0.797245	1.01482	0.953448			0	0	0	CCDC106
CCDC107	-	-	-	-	0.698229	0.112079	0.665036	0.107103	0.878008	0.492957	0.879545	0.695629	0.922093	0.651579	0.800055	0.415369			0	0	0	CCDC107
CCDC109B	-	-	-	-	1.12574	0.477692	1.12482	0.493306	0.892425	0.361096	0.874238	0.209911	0.866255	0.252052	0.830773	0.112524			0	0	0	CCDC109B
CCDC112	-	-	-	-	1.08076	0.822131	0.956647	0.892545	1.3253	0.48312	1.19565	0.540777	0.900728	0.803313	0.900143	0.744971			0	0	0	CCDC112
CCDC113	-	-	-	-	1.00236	0.973684	0.914702	0.323525	1.52934	0.00371977	1.2882	0.0100118	0.991399	0.895101	1.01759	0.751016			0	1	0	CCDC113
CCDC114	-	-	-	-	0.622977	0.0343596	0.623026	0.0500294	1.11464	0.70636	0.88412	0.420343	1.27619	0.436149	1.01497	0.922473			-1	0	0	CCDC114
CCDC115	-	-	-	-	0.82994	0.0487643	0.852766	0.125557	1.0611	0.490905	1.05161	0.549659	1.01534	0.88893	0.969567	0.677447			0	0	0	CCDC115
CCDC116	-	-	-	-	0.832921	0.00316565	0.907626	0.0634835	0.861933	0.546819	0.842384	0.419548	1.88172	0.019613	1.4595	0.0686632			0	0	1	CCDC116
CCDC117	-	-	-	-	1.26508	0.410694	1.22891	0.45003	1.02011	0.953008	1.0357	0.902838	0.895506	0.725342	0.918785	0.780966			0	0	0	CCDC117
CCDC12	-	-	-	-	0.867141	0.472342	0.93984	0.66408	1.04258	0.846968	1.07589	0.673429	1.12351	0.549207	1.07618	0.608719			0	0	0	CCDC12
CCDC120	-	-	-	-	0.751724	0.1606	0.733252	0.150175	1.09007	0.699764	1.00037	0.99859	1.17634	0.483399	1.12031	0.57814			0	0	0	CCDC120
CCDC121	-	-	-	-	1.11875	0.593621	0.881761	0.490737	1.4657	0.0191882	1.2754	0.255223	1.02626	0.88418	1.09059	0.55206			0	0	0	CCDC121
CCDC122	-	-	-	-	1.57255	0.211936	1.38651	0.356028	1.0026	0.992955	0.907231	0.702421	1.05896	0.839714	0.974996	0.925291			0	0	0	CCDC122
CCDC124	-	-	-	-	0.772931	0.466614	0.862186	0.625478	0.964421	0.919685	0.943765	0.85716	1.05692	0.877564	0.939989	0.846449			0	0	0	CCDC124
CCDC125	-	-	-	-	1.20414	0.395122	1.06701	0.819453	0.867642	0.581593	0.879946	0.41344	1.10473	0.666004	0.947791	0.705148			0	0	0	CCDC125
CCDC126	-	-	-	-	1.22344	0.616197	1.35976	0.452667	1.34992	0.447804	1.08854	0.810664	0.815347	0.655898	0.878896	0.721691			0	0	0	CCDC126
CCDC127	-	-	-	-	0.86488	0.0874037	0.92586	0.356144	0.990264	0.859119	1.08004	0.160111	0.984456	0.896755	1.03026	0.584726			0	0	0	CCDC127
CCDC130	-	-	-	-	0.762206	0.181042	0.818295	0.265923	1.12807	0.583951	1.09617	0.631354	1.05539	0.816124	1.02211	0.916413			0	0	0	CCDC130
CCDC132	-	-	-	-	1.30784	0.390925	1.20338	0.518542	1.02846	0.925989	1.0265	0.923143	0.949199	0.875363	1.00965	0.972106			0	0	0	CCDC132
CCDC134	-	-	-	-	0.621738	0.132441	0.533432	0.0904245	0.997661	0.993972	1.01459	0.9624	0.990765	0.980812	0.975672	0.949046			0	0	0	CCDC134
CCDC136	-	-	-	-	0.879922	0.448524	0.759913	0.168129	1.17426	0.334695	1.02835	0.78536	0.840496	0.302519	0.796185	0.223463			0	0	0	CCDC136
CCDC137	-	-	-	-	0.831343	0.438649	0.891564	0.55565	1.03623	0.847711	1.03627	0.844461	1.22708	0.31458	1.18321	0.389952			0	0	0	CCDC137
CCDC138	-	-	-	-	1.48778	0.377928	1.43125	0.421247	1.18315	0.714188	1.16586	0.698586	0.755678	0.577778	0.760223	0.529737			0	0	0	CCDC138
CCDC14	-	-	-	-	1.31604	0.449071	1.32351	0.422655	1.10327	0.766184	1.10913	0.745801	1.05474	0.883539	1.0822	0.812279			0	0	0	CCDC14
CCDC142	-	-	-	-	0.760585	0.168658	0.686964	0.0849951	1.05998	0.722827	0.970752	0.81387	1.21659	0.265676	1.08527	0.641413			0	0	0	CCDC142
CCDC144B	-	-	-	-	1.64833	0.201077	1.45807	0.27762	1.00263	0.993983	1.19698	0.649329	1.09569	0.823616	1.20912	0.555329			0	0	0	CCDC144B
CCDC144NL	-	-	-	-	0.952497	0.802407	0.621342	0.0333807	0.965257	0.871836	1.06813	0.644418	1.11295	0.660676	1.1225	0.34501			-2	0	0	CCDC144NL
CCDC147	-	-	-	-	1.87224	0.0362598	2.41957	0.0213626	1.75647	0.152488	1.545	0.178191	0.82405	0.613582	0.858607	0.597994			3	3	0	CCDC147
CCDC148	-	-	-	-	1.45307	0.241082	1.52654	0.199416	1.0005	0.997623	1.01658	0.940808	0.526799	0.0277307	0.570033	0.0785812			0	0	-3	CCDC148
CCDC149	-	-	-	-	0.800112	0.0795072	0.76149	0.0619487	0.855301	0.142231	0.845469	0.190359	1.02926	0.753054	1.01925	0.87394			0	0	0	CCDC149
CCDC15	-	-	-	-	1.22337	0.494436	1.20082	0.532696	0.88666	0.552062	0.795847	0.321171	1.03577	0.890213	0.964646	0.797374			0	0	0	CCDC15
CCDC150	-	-	-	-	1.18486	0.345824	1.14647	0.357633	1.0093	0.962453	0.999827	0.999167	1.13495	0.51965	1.16886	0.355625			0	0	0	CCDC150
CCDC152	-	-	-	-	1.68158	0.341424	1.62415	0.379278	0.996764	0.995579	1.07486	0.892391	0.802001	0.711218	0.855535	0.783449			0	0	0	CCDC152
CCDC157	-	-	-	-	0.78979	0.37451	0.822708	0.296902	1.52922	0.140133	1.29302	0.215805	1.1614	0.56257	0.903788	0.582828			0	1	0	CCDC157
CCDC159	-	-	-	-	0.868917	0.233367	0.77423	0.0777469	1.12078	0.645861	0.995437	0.976095	1.44366	0.218694	1.02593	0.818337			0	0	0	CCDC159
CCDC163P	-	-	-	-	0.770085	0.0282365	0.738555	0.00615046	1.20163	0.125273	1.14572	0.185095	1.15548	0.300493	1.16083	0.275362			0	0	0	CCDC163P
CCDC167	-	-	-	-	0.846413	0.240086	0.954369	0.652756	0.898136	0.604688	0.920744	0.509924	0.980032	0.909594	1.0014	0.983603			0	0	0	CCDC167
CCDC17	-	-	-	-	0.81835	0.226979	0.824272	0.235097	1.23121	0.256715	1.24647	0.133943	1.11259	0.614115	1.11606	0.42858			0	0	0	CCDC17
CCDC171	-	-	-	-	1.00875	0.970098	0.86396	0.35788	0.802944	0.287862	0.880208	0.435171	0.898761	0.367683	1.01953	0.921541			0	0	0	CCDC171
CCDC174	-	-	-	-	1.17074	0.200036	1.25732	0.0570188	0.892684	0.487179	0.884462	0.373165	1.09521	0.557217	1.07505	0.626033			0	0	0	CCDC174
CCDC176	-	-	-	-	1.09795	0.685315	1.09374	0.7108	1.19936	0.447343	1.34051	0.190701	1.16735	0.611427	1.34111	0.228831			0	0	0	CCDC176
CCDC177	-	-	-	-	0.358143	0.00675434	0.381139	0.0204789	0.857167	0.54945	0.975348	0.885975	0.998083	0.991996	1.02132	0.915175			-3	0	0	CCDC177
CCDC18	-	-	-	-	1.17239	0.619023	1.04572	0.877341	1.03748	0.921983	1.11661	0.697697	0.984273	0.965982	1.08871	0.769539			0	0	0	CCDC18
CCDC181	-	-	-	-	1.26147	0.415628	1.37856	0.287986	1.73814	0.102077	1.51454	0.183123	0.983111	0.953483	0.8979	0.664832			0	3	0	CCDC181
CCDC183	-	-	-	-	0.8293	0.327363	0.823469	0.356645	0.789444	0.193007	0.888155	0.410184	1.11911	0.59136	0.914742	0.359945			0	0	0	CCDC183
CCDC183-AS1	-	-	-	-	0.878907	0.471031	0.783597	0.298785	0.882672	0.599835	0.906148	0.696697	1.10495	0.620928	1.08592	0.69636			0	0	0	CCDC183-AS1
CCDC184	-	-	-	-	0.663055	0.115943	0.539612	0.0153486	1.16078	0.437162	1.15246	0.511916	0.865925	0.375191	0.769611	0.245167			-2	0	0	CCDC184
CCDC19	-	-	-	-	0.966597	0.876605	1.04248	0.883024	0.813662	0.352329	0.881086	0.54039	0.977865	0.919036	0.987241	0.933965			0	0	0	CCDC19
CCDC22	-	-	-	-	0.801655	0.382385	0.899308	0.651738	0.889868	0.664771	0.873377	0.606697	0.938768	0.809041	0.859246	0.586334			0	0	0	CCDC22
CCDC23	-	-	-	-	0.956165	0.785482	1.02377	0.890747	0.908679	0.518514	0.916362	0.631468	0.870918	0.448741	0.93748	0.713256			0	0	0	CCDC23
CCDC24	-	-	-154	-	0.676011	0.0377586	0.70608	0.0314413	1.19596	0.456981	1.07634	0.636136	1.01716	0.931019	0.910951	0.562404		1	0	0	0	CCDC24
CCDC25	-	-	-	-	1.17316	0.411167	1.19605	0.383852	1.00368	0.98413	0.965566	0.823086	0.950184	0.786419	0.980464	0.904372			0	0	0	CCDC25
CCDC28A	-	-	-	-	1.27884	0.245673	1.28345	0.193899	0.917194	0.63641	0.891842	0.501909	1.0917	0.651806	1.0901	0.579381			0	0	0	CCDC28A
CCDC28B	-	-	-	-	0.666789	0.0820272	0.725543	0.0236462	1.019	0.933104	1.03653	0.761119	0.985167	0.94779	1.00897	0.957147			0	0	0	CCDC28B
CCDC3	-	-	-	-	1.01916	0.614563	1.08018	0.116857	1.18945	0.0364198	1.16487	0.103921	0.888689	0.0205752	0.851239	0.0972298			0	0	0	CCDC3
CCDC34	-	-	-	-	1.10088	0.553664	1.08187	0.694919	1.00018	0.999237	1.09812	0.515912	0.536432	0.0182815	0.544846	0.0196093			0	0	-3	CCDC34
CCDC36	-	-	-	-	0.715369	0.0101119	0.677767	0.000329918	0.957841	0.619657	1.12627	0.0442669	1.01667	0.873548	1.08353	0.177127			0	0	0	CCDC36
CCDC39	-	-	-	-	2.01728	0.254927	2.08911	0.255522	1.14404	0.811413	1.03667	0.953112	1.06046	0.935957	1.12839	0.828059			0	0	0	CCDC39
CCDC40	-	-	-	-	0.810057	0.127062	0.678908	0.0443039	1.29157	0.0547836	1.34047	0.0555846	1.13308	0.569601	1.19918	0.435173			0	0	0	CCDC40
CCDC43	-	-	-	-	1.23821	0.240349	1.24744	0.259451	0.930142	0.728394	0.969644	0.899891	0.778397	0.28971	0.838605	0.492568			0	0	0	CCDC43
CCDC47	-	-	-	-	1.19755	0.105464	1.26622	0.068149	1.14806	0.285963	1.11013	0.499276	1.09141	0.500243	1.12386	0.466906			0	0	0	CCDC47
CCDC50	-	-	-	-	1.29237	0.069361	1.37696	0.0733203	1.01769	0.924942	0.995841	0.977448	0.944172	0.734318	0.966142	0.8299			0	0	0	CCDC50
CCDC51	-	-	-	-	0.797813	0.270529	0.828803	0.277781	1.04526	0.866227	1.03877	0.840794	0.952635	0.836408	0.993014	0.975759			0	0	0	CCDC51
CCDC53	-	-	-	-	1.0993	0.747726	1.10653	0.735008	1.23939	0.434663	0.995382	0.985242	1.09167	0.72335	0.972991	0.915246			0	0	0	CCDC53
CCDC57	-813	-792	-	-	0.859272	0.465652	0.841895	0.460971	1.21082	0.453703	1.13677	0.550961	1.32919	0.303246	1.18278	0.492496	3		0	0	0	CCDC57
CCDC58	-	-	-	-	1.43481	0.264935	1.56653	0.206553	1.15706	0.702191	1.13272	0.69829	0.901072	0.780616	0.921726	0.814339			0	0	0	CCDC58
CCDC59	-	-	-	-	1.54246	0.24052	1.78978	0.166109	1.20322	0.651331	1.21576	0.571995	0.82877	0.664395	0.823828	0.651178			0	0	0	CCDC59
CCDC6	-	-	-	-	1.18544	0.0826761	1.09405	0.205024	1.04654	0.699364	1.02316	0.781606	0.987405	0.905112	0.959004	0.600276			0	0	0	CCDC6
CCDC61	-	-	-	-	0.76641	0.218018	0.784221	0.286187	1.09388	0.769569	0.878097	0.42492	1.0359	0.878258	0.778153	0.179315			0	0	0	CCDC61
CCDC62	-	-	-	-	1.16695	0.578391	1.26912	0.360379	0.956563	0.849478	0.994411	0.97159	0.865083	0.568727	1.0079	0.967122			0	0	0	CCDC62
CCDC64	-	-	-	-	0.949612	0.545192	0.965335	0.668738	1.01429	0.931438	0.88765	0.289609	1.42142	0.0918829	1.48461	0.0709677			0	0	0	CCDC64
CCDC65	-	-	-39	-	1.03608	0.774309	0.844328	0.196212	1.41913	0.0149991	1.18424	0.216724	1.11764	0.392	1.13456	0.190997		1	0	0	0	CCDC65
CCDC66	-	-	-	-	1.19783	0.479916	1.15364	0.584121	1.11884	0.751715	1.051	0.866737	1.15656	0.694756	1.09647	0.744555			0	0	0	CCDC66
CCDC69	-	-	-	-	0.855964	0.109637	0.904638	0.405098	0.833889	0.191441	0.870861	0.16768	1.06429	0.60096	1.2183	0.0348598			0	0	0	CCDC69
CCDC71	-	-	-	-	0.844092	0.385829	0.946421	0.719159	0.986649	0.945229	0.991083	0.963545	1.04057	0.843564	1.09746	0.560709			0	0	0	CCDC71
CCDC71L	-	-	-	-	1.06208	0.159087	1.11693	0.105125	1.18553	0.102505	1.04709	0.254236	1.02451	0.752185	0.827836	0.324485			0	0	0	CCDC71L
CCDC74A	-	-	-	-	0.832374	0.119878	0.865573	0.192438	1.16573	0.390474	1.17815	0.331271	1.07481	0.728605	1.14795	0.382021			0	0	0	CCDC74A
CCDC74B	-	-	-	-	0.797463	0.0294938	0.837851	0.0505458	1.03886	0.719415	1.01523	0.808486	0.903785	0.441682	0.876716	0.427235			0	0	0	CCDC74B
CCDC77	-	-	-	-	0.899709	0.544263	0.792355	0.196468	0.962143	0.729245	0.968828	0.796743	0.955636	0.736684	0.998227	0.988534			0	0	0	CCDC77
CCDC78	-	-	-	-	0.8744	0.281773	0.839807	0.229746	1.07092	0.596187	1.11904	0.564176	0.993015	0.955364	1.02991	0.870618			0	0	0	CCDC78
CCDC8	-	-	-	-	0.732425	0.112213	0.664982	0.0965277	0.939862	0.750468	0.999962	0.999859	1.0505	0.838472	0.932194	0.727853			0	0	0	CCDC8
CCDC80	-	-	-	-	0.963901	0.503085	0.915303	0.178365	1.0512	0.621978	1.05758	0.254298	0.857753	0.25527	0.84504	0.108778			0	0	0	CCDC80
CCDC82	-	-	-	-	1.44422	0.406282	1.3827	0.448552	1.01497	0.975598	1.04353	0.920519	0.917128	0.861783	1.10351	0.827867			0	0	0	CCDC82
CCDC84	-	-	-	-	1.04947	0.36492	0.975765	0.784204	1.1261	0.332713	1.05148	0.605168	1.02975	0.752324	0.92888	0.453669			0	0	0	CCDC84
CCDC85A	-	-	-	-	0.998006	0.991131	1.05134	0.649559	1.13428	0.608525	1.25696	0.036524	0.870355	0.29465	0.970339	0.847283			0	0	0	CCDC85A
CCDC85B	-	-	322;1120	945	0.826664	0.447416	0.95484	0.793618	1.0485	0.816927	1.05478	0.836371	1.015	0.941562	0.92632	0.722605		3	0	0	0	CCDC85B
CCDC85C	-	-	-	-	0.667231	0.265398	0.609162	0.179971	0.802892	0.500133	0.794206	0.548358	0.962999	0.902759	0.90517	0.785505			0	0	0	CCDC85C
CCDC86	-	-	-	-	0.885882	0.685211	0.961584	0.881112	0.694333	0.230511	0.708915	0.237417	0.905814	0.718292	0.886876	0.641796			0	0	0	CCDC86
CCDC88A	-	-	-	-	1.28739	0.402773	1.16685	0.582918	0.921106	0.808207	0.938125	0.824947	0.929278	0.840556	0.971194	0.908929			0	0	0	CCDC88A
CCDC88B	-	-	-	-	0.659713	0.0973778	0.640018	0.066068	0.836508	0.535004	0.972401	0.879833	0.863147	0.630467	1.06111	0.767086			0	0	0	CCDC88B
CCDC9	-	-	-	-	0.896531	0.622312	0.926017	0.719378	0.856311	0.436711	1.02152	0.916762	1.03901	0.852424	1.02111	0.926628			0	0	0	CCDC9
CCDC90B	-	-	-	-	1.3093	0.268335	1.53851	0.109468	1.08026	0.772978	1.02119	0.93151	0.92761	0.761449	0.838332	0.478424			0	0	0	CCDC90B	top-116
CCDC91	-	-	-	-	1.42124	0.343396	1.35169	0.442676	1.13935	0.743468	1.11107	0.76185	1.06345	0.877026	0.981504	0.960657			0	0	0	CCDC91
CCDC92	-	-	-	-	0.822746	0.161698	0.840509	0.357841	0.944726	0.618016	0.767073	0.0978065	1.73445	0.016569	1.55704	0.0280197			0	0	3	CCDC92
CCDC93	-	-	-	-	1.07599	0.344832	1.09522	0.237077	0.907244	0.0622696	0.881206	0.113594	1.0988	0.143467	1.14854	0.0836755			0	0	0	CCDC93
CCDC94	-	-	-	-	0.901599	0.692343	1.0706	0.76846	1.09888	0.705848	1.05681	0.830898	1.01317	0.955293	0.96424	0.867497			0	0	0	CCDC94
CCDC97	-	-	-	-	0.82371	0.422812	0.840507	0.447769	0.984861	0.953393	1.01083	0.95662	1.09634	0.721197	1.06232	0.792948			0	0	0	CCDC97
CCHCR1	-	-	-	-	0.797172	0.306215	0.827267	0.359854	0.910566	0.751788	0.911047	0.578213	0.921941	0.772551	1.06065	0.828776			0	0	0	CCHCR1
CCL2	-	-	-	-	3.32137	0.136501	11.3312	0.0304265	0.504969	0.361972	0.385784	0.225349	0.865911	0.816503	0.8843	0.874108			2	-3	0	CCL2		1
CCL20	-	-	-	-	3.66508	0.0594116	8.15654	0.0321795	0.575796	0.309122	0.571206	0.297421	1.37718	0.585746	1.82524	0.389321			2	-3	3	CCL20		1
CCL24	-	-	-	-	0.513622	0.0518445	0.540805	0.0460359	0.585226	0.070584	0.773577	0.358289	0.832333	0.513027	0.970512	0.879369			-2	-1	0	CCL24
CCL26	-	-	-	-	0.808188	0.199476	0.951262	0.760857	0.95828	0.857613	1.05819	0.604315	0.864768	0.492317	0.864692	0.386503			0	0	0	CCL26
CCL3	-	-	-	-	3.69877	0.0216592	6.66404	0.00141282	0.502265	0.00512366	0.480051	0.0149037	0.721378	0.0535609	0.603467	0.102882			3	-3	-2	CCL3		1
CCM2	-	-	-	-	0.631803	0.0375915	0.657365	0.0374487	0.919407	0.702235	0.982536	0.929082	1.11123	0.616591	1.16056	0.469859			-3	0	0	CCM2
CCM2L	-	-	-	-	0.616463	0.0122523	0.669633	0.0150317	0.900228	0.331481	0.999377	0.996225	0.913831	0.415221	0.848755	0.237572			-3	0	0	CCM2L
CCNA2	-	-	-	-	0.737587	0.074086	0.666077	0.0378531	0.898301	0.387322	0.911245	0.306697	0.907337	0.471922	0.890848	0.261949			-2	0	0	CCNA2
CCNB1	-	-	-	-	0.663663	0.00220967	0.613491	0.00461231	1.0017	0.982563	1.06322	0.418585	0.720533	0.0176065	0.74811	0.022268			-3	0	0	CCNB1
CCNB1IP1	-	-	-	-	1.23946	0.0771102	1.30044	0.0486462	1.12297	0.325875	1.10241	0.50275	1.23944	0.198903	1.23749	0.166205			0	0	0	CCNB1IP1
CCNB2	-	-	-	-	0.806013	0.0861784	0.773198	0.0600151	0.662864	0.0273183	0.630568	0.0165136	0.892095	0.400504	1.01259	0.900405			0	-3	0	CCNB2
CCNB3	-	-	-	-	0.971423	0.630003	0.970476	0.72552	1.00883	0.927724	1.0358	0.687707	0.893875	0.0917769	0.949767	0.402014			0	0	0	CCNB3
CCNC	-	-	-	-	1.64475	0.288132	1.67806	0.280783	1.10675	0.850383	1.08616	0.853995	0.862975	0.785292	0.850491	0.732364			0	0	0	CCNC
CCND1	-	-	-	-	1.05036	0.473386	1.02313	0.626801	0.758087	0.0258937	0.743769	0.0340735	1.01642	0.827985	0.957274	0.653293			0	0	0	CCND1		1
CCND2	-	-	-	-	0.785786	0.251508	0.684702	0.123008	0.86859	0.588553	0.829599	0.473306	0.937052	0.788926	0.939273	0.786817			0	0	0	CCND2	1	1
CCND3	-	-	-	-	0.822984	0.355436	0.814209	0.328389	1.02764	0.893542	0.952158	0.763994	0.967496	0.853107	0.892394	0.50288			0	0	0	CCND3		1
CCNDBP1	-	-	-	-	0.967635	0.685057	0.995139	0.864095	1.08889	0.431376	1.04965	0.546569	0.866075	0.231743	0.93476	0.396758			0	0	0	CCNDBP1
CCNE1	-	-	-	-	0.944859	0.299417	1.0612	0.220875	0.900792	0.213503	0.888034	0.0947196	1.32358	0.0258733	1.24672	0.0670753			0	0	0	CCNE1
CCNE2	-	-	-	-	2.23738	0.143667	2.52306	0.117765	0.89208	0.818533	0.946945	0.903509	0.620418	0.410414	0.669692	0.478008			0	0	-3	CCNE2
CCNF	-	-	-	-	0.430516	0.0242495	0.347572	0.0111032	0.873305	0.638318	0.899681	0.672786	1.10149	0.721565	1.07485	0.760461			-3	0	0	CCNF
CCNG1	-	-	-	-	1.46192	0.241454	1.51306	0.242572	0.937997	0.84148	0.986802	0.966739	0.636358	0.207993	0.702617	0.325678			0	0	-1	CCNG1	top-116
CCNG2	-	-	-	-	1.00837	0.987167	0.855674	0.750981	0.666396	0.560649	0.679892	0.511823	0.847517	0.758467	0.811383	0.720789			0	-1	0	CCNG2
CCNH	-	-	-	-	1.18311	0.154772	1.27739	0.0564413	1.17051	0.361244	1.14742	0.415497	1.01639	0.922894	1.02838	0.856965			0	0	0	CCNH
CCNI	-	-	-	-	1.09206	0.249434	1.07843	0.0369671	0.940111	0.285283	0.917647	0.0367954	1.01716	0.726757	1.02611	0.521257			0	0	0	CCNI
CCNJ	-	-	-	-	1.38719	0.17711	1.41485	0.130951	0.839761	0.502492	0.895135	0.644301	0.843176	0.462117	0.86871	0.627294			0	0	0	CCNJ
CCNJL	-	-	-	-	0.667934	0.164758	0.570864	0.0574653	0.763791	0.311194	0.732608	0.170477	1.21885	0.390172	1.19973	0.373794			0	0	0	CCNJL
CCNK	-	-	-	-	1.15518	0.13587	1.17982	0.0980392	1.15034	0.0529312	1.06087	0.127689	1.0996	0.136635	0.978677	0.619225			0	0	0	CCNK
CCNL1	-	-	-	-	1.26436	0.195752	1.39747	0.088883	1.07101	0.698468	1.04885	0.757868	0.990198	0.959491	1.06846	0.711765			0	0	0	CCNL1
CCNL2	-	-	-	-	1.00328	0.938124	1.049	0.291121	1.07308	0.0807564	1.06197	0.223841	1.03756	0.194489	1.06628	0.202163			0	0	0	CCNL2
CCNO	-	-	-	-	0.914629	0.600392	0.844974	0.3533	1.17739	0.477275	1.01685	0.918504	1.09236	0.589283	0.929513	0.64998			0	0	0	CCNO
CCNT1	-	-	-	-	1.36837	0.234917	1.41546	0.156943	0.8263	0.536013	0.885817	0.633522	0.91861	0.780164	0.97738	0.92558			0	0	0	CCNT1
CCNT2	-	-	-	-	1.47554	0.200999	1.5491	0.136646	1.23009	0.540701	1.24298	0.479895	1.04798	0.896414	1.1225	0.707982			0	0	0	CCNT2
CCNT2-AS1	-	-	-	-	0.950068	0.568013	0.951696	0.693636	1.02273	0.708296	1.09256	0.512423	0.962705	0.661796	1.10191	0.584589			0	0	0	CCNT2-AS1
CCNY	-	-	-	-	1.10767	0.152301	1.10869	0.150847	0.967357	0.580705	0.960628	0.436724	1.11143	0.170829	1.075	0.197494			0	0	0	CCNY
CCNYL1	-	-	-	-	1.36284	0.246288	1.39079	0.236345	0.863663	0.657474	0.935887	0.787871	0.81951	0.521602	0.834488	0.488089			0	0	0	CCNYL1
CCNYL2	-	-	-	-	1.28143	0.390601	1.21563	0.458463	1.00666	0.981135	0.992781	0.978945	0.993138	0.979663	0.953004	0.856589			0	0	0	CCNYL2
CCP110	-	-	-	-	1.31617	0.44183	1.2599	0.513618	0.72975	0.421664	0.802002	0.466062	0.880216	0.769667	0.94019	0.840139			0	0	0	CCP110
CCPG1	-	-	-	-	1.57128	0.423937	1.48359	0.505315	1.16827	0.798185	1.09665	0.872936	0.654691	0.531333	0.699358	0.475691			0	0	-1	CCPG1
CCR10	-	-	-	-	0.78067	0.11095	0.806877	0.149394	0.809534	0.307444	0.804756	0.3534	0.725224	0.156133	0.968636	0.87702			0	0	0	CCR10
CCR6	-	-	-	-	0.949969	0.704267	0.850726	0.190257	0.924646	0.561153	0.818901	0.0732129	1.02146	0.887338	0.970041	0.785502			0	0	0	CCR6
CCRN4L	-	-	-	-	1.29877	0.169035	1.56577	0.0478025	1.24991	0.115368	1.12385	0.289785	0.925675	0.45277	0.921458	0.487385			2	0	0	CCRN4L
CCS	-	-	-	-	0.795019	0.233617	0.84199	0.219928	1.07188	0.779606	1.12727	0.535504	0.936653	0.798202	0.93811	0.739373			0	0	0	CCS
CCSAP	-	-	-	-	0.920177	0.767246	0.791178	0.383295	0.934566	0.82705	0.95432	0.847485	0.93795	0.820012	0.968958	0.908949			0	0	0	CCSAP
CCSER2	-	-	-	-	1.32566	0.318101	1.27966	0.381594	1.03764	0.901802	1.07167	0.785256	1.07416	0.813018	1.04477	0.871894			0	0	0	CCSER2
CCT2	-	-	-	-	1.16797	0.205797	1.26195	0.106332	1.01834	0.883696	0.99449	0.97259	0.855809	0.291352	0.9112	0.561649			0	0	0	CCT2
CCT3	-	-	-	-	0.948908	0.639715	1.00642	0.940328	1.12939	0.383	1.1223	0.144849	0.899004	0.459851	0.932207	0.488496			0	0	0	CCT3
CCT4	-	-	-	-	1.10708	0.312404	1.15642	0.187704	1.0426	0.740467	1.04164	0.690628	0.842915	0.249648	0.883549	0.275182			0	0	0	CCT4
CCT5	-	-	-	-	0.984892	0.841582	1.05809	0.293143	1.04642	0.659698	1.04733	0.360814	0.955012	0.652162	0.997009	0.970795			0	0	0	CCT5
CCT6A	-	-	-	-	1.13673	0.156413	1.16821	0.107734	1.10719	0.318259	1.10461	0.378769	0.917378	0.385171	0.983606	0.868022			0	0	0	CCT6A
CCT6P1	-	-	-	-	1.31647	0.181167	1.28529	0.121604	1.20422	0.275926	1.21822	0.271236	1.11696	0.555075	1.32599	0.0559613			0	0	0	CCT6P1
CCT6P3	-	-	-	-	1.38684	0.361526	1.4267	0.23528	1.08916	0.780886	1.09906	0.754843	1.06343	0.857785	1.10252	0.759962			0	0	0	CCT6P3
CCT7	-	-	-	-	0.97005	0.812106	1.06197	0.52793	1.0332	0.812918	0.997481	0.979305	0.857399	0.258709	0.842806	0.15185			0	0	0	CCT7
CCT8	-	-	-	-	1.19727	0.336916	1.27929	0.230353	1.05861	0.754299	1.05845	0.744841	0.787393	0.260754	0.844909	0.373164			0	0	0	CCT8
CCZ1	-	-	-	-	1.17199	0.572086	1.21725	0.500943	1.09143	0.755429	1.0206	0.933539	0.954002	0.865962	0.951606	0.843821			0	0	0	CCZ1
CCZ1B	-	-	-	-	1.07815	0.648048	1.17302	0.315896	1.08409	0.641418	1.09064	0.56541	0.953618	0.760802	1.08665	0.507492			0	0	0	CCZ1B
CD109	-	-	-	-	1.42489	0.305031	1.35804	0.364224	0.982315	0.964619	1.03614	0.916344	0.813521	0.59407	0.850402	0.660094			0	0	0	CD109
CD151	-	-	-	-	0.78678	0.42811	0.865964	0.587424	0.882571	0.69898	0.860076	0.620234	1.0456	0.881582	1.04264	0.87743			0	0	0	CD151
CD163L1	-	-	-	-	1.15843	0.499044	1.17807	0.540115	0.814239	0.35229	0.827866	0.114703	0.82284	0.395983	0.876272	0.410017			0	0	0	CD163L1
CD164	-	-	-	-	1.27594	0.310781	1.27161	0.349417	0.953814	0.864743	0.942315	0.798022	1.0576	0.85087	1.0359	0.898744			0	0	0	CD164
CD180	-	-	-	-	0.735615	0.212754	0.739772	0.209325	0.554738	0.0139569	0.533276	0.0154797	1.12613	0.477307	1.24052	0.0377368			0	-3	0	CD180
CD1D	-	-	-	-	0.889978	0.0456268	0.798631	0.0216095	0.741764	0.0323807	0.995105	0.94427	0.852281	0.098081	0.933773	0.53624			0	0	0	CD1D
CD200	-	-	-	-	0.748613	0.497723	0.766594	0.474047	1.16705	0.593645	0.937437	0.803496	0.977003	0.944007	0.975188	0.922872			0	0	0	CD200
CD22	-	-	-	-	0.909132	0.813236	0.857885	0.692237	0.471722	0.0486623	0.431144	0.0491372	0.9065	0.746124	0.768371	0.395567			0	-3	0	CD22
CD24	-	-	-	-	0.957903	0.820549	1.72339	0.36103	1.08663	0.736508	0.83934	0.108911	1.76285	0.48748	0.868583	0.407921			0	0	1	CD24
CD248	-	-	-	-	0.481511	0.108334	0.336716	0.0381671	1.26099	0.331102	0.888244	0.431551	1.02869	0.887089	0.646215	0.0378523			-2	0	-2	CD248
CD274	-	-	-	-	1.60752	0.0187479	1.97886	0.0084681	1.57484	0.0228678	1.48566	0.0740918	0.701963	0.043383	0.719686	0.109924			3	1	0	CD274	1	1
CD276	-	-	-812	-	0.911522	0.535437	0.952414	0.730909	0.949228	0.784678	0.955224	0.744816	1.20626	0.335977	1.22759	0.158683		1	0	0	0	CD276
CD27-AS1	-	-	-	-	0.795617	0.140741	0.734433	0.0581176	0.961473	0.752713	0.957735	0.723384	0.977234	0.825496	1.10405	0.534069			0	0	0	CD27-AS1
CD2AP	-	-	-	-	1.44688	0.275859	1.45216	0.278321	1.13848	0.737243	1.22707	0.534431	0.934869	0.858195	0.986099	0.966447			0	0	0	CD2AP
CD2BP2	-	-	-	-	0.919799	0.488005	0.987034	0.886184	1.01463	0.929186	1.10393	0.389172	1.05765	0.731317	1.12681	0.345093			0	0	0	CD2BP2
CD320	-	-	-	-	0.764935	0.344473	0.833766	0.430193	1.02508	0.929594	1.03655	0.89317	0.940329	0.80594	0.91938	0.750769			0	0	0	CD320
CD33	-	-	-	-	0.964614	0.865213	1.04523	0.802094	1.11984	0.543077	0.917531	0.682277	0.94925	0.788208	0.716649	0.164676			0	0	0	CD33
CD34	-	-	-	-	0.768923	0.280762	0.884507	0.530157	0.820976	0.413498	0.734676	0.262511	0.901227	0.677606	0.905662	0.731356			0	0	0	CD34
CD37	-	-	-	-	0.772267	0.217727	0.65817	0.0925228	0.942972	0.809045	1.04059	0.834677	1.32427	0.309998	1.43993	0.146522			0	0	0	CD37
CD3D	-	-	-	-	0.947163	0.821314	0.925993	0.734347	1.17943	0.555033	0.910532	0.318159	0.804153	0.397022	0.849735	0.294662			0	0	0	CD3D
CD3EAP	-	-	-	-	1.11788	0.369766	1.14569	0.191813	1.20542	0.261198	1.12311	0.216614	0.953702	0.734298	0.892024	0.162152			0	0	0	CD3EAP
CD40	-	-	-	-	0.831611	0.275382	0.921265	0.544794	0.960861	0.825096	0.920836	0.524678	0.945031	0.757159	0.947631	0.681465			0	0	0	CD40		1
CD44	-	-	-	-	1.4143	0.0651235	1.67566	0.0238542	0.837677	0.141776	0.8153	0.0605194	0.962585	0.692393	0.98878	0.908648			2	0	0	CD44	3	1
CD46	-	-	-	-	1.24591	0.449771	1.20904	0.531718	0.939239	0.846491	0.994926	0.987213	0.992022	0.979553	1.11484	0.736458			0	0	0	CD46
CD47	-	-	-	-	1.20609	0.546538	1.29197	0.425869	0.92971	0.779994	0.84586	0.514477	0.808245	0.520518	0.805817	0.510892			0	0	0	CD47
CD55	-	-	-	-	1.39892	0.0202517	1.58146	0.00739788	1.15051	0.382407	1.10849	0.420063	0.972497	0.840335	0.973979	0.829518			2	0	0	CD55
CD58	-	-	-	-	1.72621	0.234378	1.77742	0.220753	1.06958	0.864306	0.998172	0.995988	1.01688	0.970126	1.01433	0.974558			0	0	0	CD58
CD59	-	-	-	-	1.17147	0.0282877	1.34093	0.0242541	0.845597	0.0401781	0.861441	0.201442	0.936735	0.214822	0.979616	0.835371			0	0	0	CD59
CD63	-	-	-	-	0.903885	0.19297	0.993977	0.882216	0.961403	0.612393	0.959734	0.364101	0.939487	0.331716	0.980095	0.620904			0	0	0	CD63
CD68	-	-	-	-	0.889637	0.805567	1.01576	0.972966	0.966018	0.933769	0.909852	0.787979	0.945423	0.892937	0.914271	0.807506			0	0	0	CD68
CD70	-	-	-	-	1.20489	0.380332	1.5447	0.109419	0.771179	0.178539	0.783872	0.118159	0.605934	0.0608493	0.636944	0.0337027			0	0	-3	CD70
CD81	-	-	-	-	0.809266	0.274374	0.897049	0.50304	1.04693	0.84535	1.00912	0.964901	1.05697	0.806113	0.96993	0.874243			0	0	0	CD81
CD82	-	-	-	-	0.940092	0.810775	1.38833	0.272858	0.778559	0.132526	0.699358	0.0157374	0.849399	0.284371	0.731929	0.03264			0	0	0	CD82	top-116
CD83	-	48	-	-	2.22973	0.00966777	4.03328	0.00263612	0.718189	0.0568743	0.624086	0.0327952	0.94009	0.701187	0.949787	0.793176	2		3	-2	0	CD83		1
CD84	-	-	-	-	1.26365	0.0264826	1.07606	0.299142	1.21968	0.160256	1.04654	0.793613	1.19461	0.116164	0.930517	0.685929			0	0	0	CD84
CD9	-	-	-	-	0.997631	0.989399	1.05321	0.804837	0.801375	0.189092	0.790135	0.252521	0.822497	0.209262	0.875888	0.481533			0	0	0	CD9
CD96	-	-	-	-	1.16977	0.0866106	1.07457	0.539028	0.833084	0.25688	0.883421	0.480698	0.945035	0.699536	0.914109	0.583912			0	0	0	CD96
CD97	-	-	-	-	0.703637	0.215601	0.690496	0.180901	1.01593	0.956486	1.03343	0.897288	1.15251	0.60172	1.20711	0.464804			0	0	0	CD97
CD99L2	-	-	-	-	0.823927	0.0882424	0.811765	0.0741838	0.906856	0.458108	0.908792	0.469749	1.05877	0.685159	1.12157	0.398769			0	0	0	CD99L2
CDA	-	-	-	-	0.82218	0.128514	0.812075	0.185017	0.818969	0.197307	0.841587	0.505682	0.921992	0.644468	1.25893	0.23115			0	0	0	CDA
CDADC1	-	-	-	-	1.08505	0.648372	1.02764	0.88103	1.13448	0.674518	0.951231	0.785983	0.967136	0.91171	0.792534	0.310456			0	0	0	CDADC1
CDAN1	-	-	-	-	0.762965	0.125165	0.709191	0.0834982	1.00289	0.986105	1.06021	0.733805	0.936724	0.76178	1.01314	0.943046			0	0	0	CDAN1
CDC123	-	-	-	-	0.989513	0.811652	1.06656	0.0481009	1.1154	0.231619	1.1155	0.198538	0.969384	0.689941	1.01348	0.860766			0	0	0	CDC123
CDC14A	-	-	-	-	1.36048	0.115451	1.37829	0.131753	1.09896	0.648972	1.00706	0.976889	0.988345	0.957117	1.03419	0.8923			0	0	0	CDC14A
CDC14B	-	-	-	-	1.10481	0.529829	0.978008	0.877935	1.04784	0.663571	1.04984	0.712704	0.999199	0.99515	0.920404	0.444048			0	0	0	CDC14B
CDC16	-	-	-	-16	1.14496	0.364974	1.14242	0.399118	0.965647	0.821022	0.999641	0.997915	0.973623	0.869789	1.0043	0.977991		2	0	0	0	CDC16
CDC20	-	-	-	-	0.540828	0.0592681	0.536259	0.0251983	1.0557	0.84098	1.03346	0.883585	0.880457	0.600309	0.858631	0.52371			-2	0	0	CDC20
CDC23	-	-	-	-	1.19579	0.335533	1.19409	0.346989	1.12802	0.467984	1.021	0.892594	1.08705	0.637814	1.06869	0.653956			0	0	0	CDC23
CDC25A	-	-	-	-	1.19175	0.189216	1.3359	0.0766382	1.1287	0.206474	1.09338	0.332548	1.08079	0.334033	1.06491	0.482948			0	0	0	CDC25A
CDC25B	-	-	-	-	0.649296	0.0398746	0.63026	0.0268942	1.02978	0.870307	1.01243	0.947028	1.16382	0.380557	1.10377	0.590622			-3	0	0	CDC25B
CDC25C	-	-	-	-	0.615883	0.0379603	0.620582	0.0402997	1.01589	0.886017	1.01302	0.922594	0.908467	0.423029	0.919502	0.572269			-3	0	0	CDC25C
CDC26	-	-	-	-	1.00278	0.984741	1.11206	0.48994	0.986414	0.881471	1.04375	0.746951	0.922881	0.457527	1.0953	0.548222			0	0	0	CDC26
CDC27	-	-	-	-	1.06037	0.815492	0.949223	0.826237	1.04016	0.878945	1.04529	0.815373	0.884789	0.631998	0.862775	0.49691			0	0	0	CDC27
CDC34	-	-	-	-	0.682683	0.199128	0.749615	0.230262	0.881625	0.570581	0.926881	0.762789	0.914585	0.727676	0.913826	0.71108			0	0	0	CDC34
CDC37	-	-	-	-	0.862382	0.597329	0.929623	0.773644	1.06074	0.831093	1.0788	0.751556	1.06394	0.821661	1.03973	0.867493			0	0	0	CDC37
CDC37L1	-	-	-	-	1.32115	0.272956	1.34443	0.31725	1.27746	0.442951	1.42885	0.225401	1.12665	0.674305	1.26487	0.373538			0	0	0	CDC37L1
CDC40	-	-	-	-	1.17313	0.496642	1.13284	0.60405	0.955819	0.844835	1.02847	0.895176	0.922344	0.739402	1.04239	0.865542			0	0	0	CDC40
CDC42	-	-	-	-	1.29213	0.306087	1.33298	0.281703	0.7089	0.261458	0.709308	0.199162	0.980766	0.945689	1.0172	0.948094			0	0	0	CDC42
CDC42BPA	-	-	-	-	1.1468	0.2737	1.01342	0.864354	0.943238	0.671786	0.944326	0.603508	0.993335	0.968852	1.02083	0.834233			0	0	0	CDC42BPA
CDC42BPB	-	-	-	-	0.938254	0.711331	0.864988	0.472172	0.785931	0.128856	0.826272	0.303669	1.13651	0.343546	1.08817	0.66788			0	0	0	CDC42BPB
CDC42BPG	-	-	-734	-	1.21299	0.311338	1.33006	0.18193	0.940217	0.758549	0.980155	0.924869	0.633958	0.0892502	0.611515	0.0650684		1	0	0	-3	CDC42BPG	2
CDC42EP1	-	-	-	-	0.93644	0.857031	0.995629	0.989405	0.970864	0.926912	0.938825	0.856641	1.2936	0.38895	1.19645	0.587393			0	0	0	CDC42EP1
CDC42EP2	-	-	-	-	0.635734	0.255905	0.640337	0.224062	0.943365	0.855034	0.924572	0.775538	1.17098	0.623777	1.06317	0.836625			0	0	0	CDC42EP2
CDC42EP3	-	-	-	-	0.924772	0.767962	0.764133	0.286049	0.871459	0.620483	0.88606	0.536071	0.849904	0.512609	0.766603	0.259063			0	0	0	CDC42EP3
CDC42EP4	-	-	-	-	0.693186	0.0839085	0.740098	0.128399	0.70267	0.0962895	0.713199	0.0874877	0.940888	0.712018	0.89885	0.466949			0	0	0	CDC42EP4
CDC42EP5	-	-	-	-	0.64018	0.00197771	0.589886	0.00111946	0.71267	0.124057	0.943165	0.839424	0.858528	0.465835	0.725632	0.322321			-3	0	0	CDC42EP5
CDC42SE1	-	-	-	-	1.10158	0.0428785	1.13983	0.0298301	1.05188	0.268052	1.06489	0.137467	0.999155	0.975611	1.05212	0.204328			0	0	0	CDC42SE1
CDC42SE2	-	-	-	-	1.1833	0.633614	1.12304	0.75683	1.11067	0.789186	1.0963	0.753943	1.13968	0.755844	1.12676	0.709648			0	0	0	CDC42SE2
CDC45	-	-	-	-	1.03418	0.731619	1.12305	0.270855	0.856107	0.392053	0.855211	0.242152	0.981044	0.897126	1.04457	0.723073			0	0	0	CDC45
CDC5L	-	-	-	-	1.29489	0.264593	1.339	0.22887	0.826419	0.346846	0.813243	0.321223	0.935662	0.732933	0.952362	0.813891			0	0	0	CDC5L
CDC6	-	-	-	-	1.28799	0.0356857	1.39383	0.0154493	1.01972	0.787499	0.979442	0.838505	0.881126	0.170997	0.90031	0.340944			0	0	0	CDC6
CDC7	-	-	-	-	1.35441	0.456062	1.31107	0.495986	0.945927	0.882267	0.932623	0.840148	1.01879	0.962849	0.989863	0.978338			0	0	0	CDC7
CDC73	-	-	-	-	1.30719	0.256415	1.35986	0.206492	1.03572	0.858886	1.04879	0.803045	0.976453	0.908003	1.01697	0.935146			0	0	0	CDC73
CDCA2	-	-	-	-	0.547416	0.02982	0.418751	0.0128651	0.983682	0.913507	1.0085	0.943385	0.873629	0.370218	0.866732	0.267964			-3	0	0	CDCA2
CDCA3	-	-	-	-	0.495749	0.0138719	0.443081	0.000636553	0.782696	0.205316	0.720092	0.0724283	1.06032	0.591407	1.033	0.715648			-3	0	0	CDCA3
CDCA4	-	-	-	-	0.954898	0.760741	0.991798	0.952774	0.879118	0.417361	0.896765	0.546488	1.08206	0.51488	1.07987	0.610642			0	0	0	CDCA4
CDCA5	-	-	-	-	0.912932	0.450423	0.972217	0.773207	0.999367	0.996898	0.942248	0.604806	1.05587	0.652567	1.05228	0.608914			0	0	0	CDCA5
CDCA7	-	-	-	-	1.09211	0.684199	1.10081	0.638525	0.983246	0.949517	0.926257	0.682589	0.997294	0.992464	0.960654	0.831536			0	0	0	CDCA7
CDCA7L	-	-	-	-	0.993504	0.909446	0.949405	0.430046	0.946133	0.287156	0.978364	0.695366	0.887061	0.177117	0.93394	0.247475			0	0	0	CDCA7L
CDCA8	-	-	-	-	0.456638	0.00378194	0.384001	0.00105228	1.12769	0.521613	1.11694	0.333344	1.12158	0.43001	1.12625	0.299939			-3	0	0	CDCA8
CDCP1	-	-	-	-	1.37486	0.159843	2.15302	0.272962	0.721039	0.10134	0.757972	0.0344259	0.817911	0.052208	0.875609	0.18679			0	0	0	CDCP1
CDH1	-	-	-	-	1.13088	0.595054	0.991782	0.964854	0.929726	0.685852	0.889496	0.649023	1.57889	0.182977	1.1358	0.552314			0	0	1	CDH1
CDH11	-	-	-	-	0.729049	0.167768	0.771531	0.159979	0.880208	0.520995	0.840179	0.317332	0.851967	0.429995	0.882725	0.437311			0	0	0	CDH11
CDH12	-	-	-	-	1.12441	0.642222	1.01662	0.942515	0.8113	0.527015	0.87832	0.662119	0.969844	0.907227	1.1347	0.653421			0	0	0	CDH12
CDH13	519	3000	-	-	1.08374	0.55797	1.06776	0.695635	0.827291	0.264327	0.819383	0.152025	1.09432	0.524725	1.06812	0.603697	3		0	0	0	CDH13
CDH18	-	-	-	-	1.03487	0.615496	0.973426	0.778349	0.900626	0.155635	0.742043	0.0177989	1.12013	0.186643	1.07751	0.302713			0	0	0	CDH18
CDH2	-	-	-	-	1.30868	0.124421	1.26718	0.120713	0.843463	0.254185	0.875238	0.267293	0.99829	0.98654	1.02108	0.850084			0	0	0	CDH2
CDH23	-	-	-	-	0.809491	0.249828	0.802283	0.173524	0.797493	0.335315	0.951021	0.754644	1.0638	0.599362	1.19509	0.349334			0	0	0	CDH23
CDH24	-	-	-	-	0.877199	0.405665	0.88185	0.394435	0.938924	0.735156	0.91271	0.643152	1.14891	0.42312	1.08673	0.659051			0	0	0	CDH24
CDH4	-	-	-	-	0.783794	0.59602	0.741948	0.511601	0.618048	0.285896	0.611262	0.271446	0.980054	0.958579	0.830901	0.656092			0	-3	0	CDH4
CDH5	-	-	-	-	0.850735	0.214087	0.922659	0.616505	0.56973	0.0366805	0.601672	0.0398586	0.849771	0.454589	0.785497	0.332156			0	-3	0	CDH5
CDH6	-	-	-	-	0.828092	0.295827	0.80811	0.301431	0.839663	0.419565	1.02188	0.930662	0.897988	0.746483	0.963348	0.868278			0	0	0	CDH6
CDH8	-	-	-	-	1.6377	0.0998691	1.36762	0.108479	0.861549	0.566477	0.903761	0.6309	0.777631	0.381655	0.850914	0.413107			0	0	0	CDH8
CDHR1	-	-	-	-	1.01794	0.809751	1.10532	0.39121	0.830573	0.280802	1.09013	0.373417	0.866896	0.377511	1.17389	0.176741			0	0	0	CDHR1
CDHR5	-	-	-	-	1.14193	0.692887	0.90597	0.813767	1.16179	0.749392	1.25143	0.554006	1.22743	0.633579	1.14106	0.750842			0	0	0	CDHR5
CDIP1	-	-	-	-	0.856769	0.366215	0.945326	0.710087	1.05383	0.791068	1.06456	0.660385	0.887838	0.507651	0.91656	0.599914			0	0	0	CDIP1	top-116
CDIPT	-	-	-	-	0.703046	0.102545	0.782909	0.15044	1.05039	0.829113	1.1014	0.565083	1.13615	0.598519	1.12361	0.508954			0	0	0	CDIPT
CDK1	-	-	-	-	1.4018	0.487839	1.38408	0.515146	0.811432	0.671117	0.833066	0.670189	0.860751	0.772991	0.928498	0.876897			0	0	0	CDK1
CDK10	-	-	-	-	0.855428	0.427978	0.926364	0.667761	1.00763	0.973236	0.995646	0.983105	1.06948	0.7536	1.07129	0.732508			0	0	0	CDK10
CDK11A	-	-	-	-	0.899433	0.458791	0.980858	0.875574	1.10861	0.573512	0.999752	0.998091	1.16899	0.445092	1.12054	0.349387			0	0	0	CDK11A
CDK11B	-	-	-	-	0.890658	0.428422	0.978257	0.865452	1.07303	0.726756	1.04088	0.776817	1.08501	0.689595	1.08894	0.534184			0	0	0	CDK11B
CDK12	-	-	-	-	1.2203	0.143323	1.15119	0.312366	1.04339	0.508139	1.10582	0.319572	1.00622	0.926102	1.03054	0.821262			0	0	0	CDK12
CDK13	-	-	-	-	1.13113	0.0285777	1.04836	0.389766	1.02521	0.746591	1.06258	0.0791312	1.14032	0.04009	1.07208	0.0729251			0	0	0	CDK13
CDK14	-	-	-	-	1.02967	0.876425	0.967063	0.844052	1.01325	0.943942	1.04298	0.77998	1.04	0.831527	1.08021	0.605519			0	0	0	CDK14
CDK16	-	-	-	-	0.783559	0.309826	0.813633	0.36355	1.01312	0.960891	1.01027	0.965018	1.12121	0.662413	1.1134	0.629357			0	0	0	CDK16
CDK17	-	-	-	-	1.64237	0.102065	1.57591	0.168171	1.09303	0.824641	1.07796	0.805148	1.07176	0.857458	1.12137	0.734792			0	0	0	CDK17
CDK18	-	-	-	-	0.681321	0.071669	0.717842	0.0907688	0.960316	0.850029	0.930967	0.732778	1.02194	0.920927	0.994993	0.980081			0	0	0	CDK18
CDK19	-	-	-	-	1.06715	0.806584	0.89539	0.700793	0.985686	0.950605	1.02315	0.908456	1.05608	0.846732	1.08069	0.760026			0	0	0	CDK19
CDK2	-	-	-	-	1.07222	0.498131	1.09435	0.402857	0.918382	0.208515	0.919428	0.171917	1.00381	0.951728	1.04185	0.538437			0	0	0	CDK2
CDK20	-	-	-	-	0.88927	0.635006	0.787784	0.239413	1.40502	0.131256	1.28497	0.294642	1.12155	0.563688	1.03903	0.862175			0	0	0	CDK20
CDK2AP1	-	-	-	-	0.972211	0.73801	1.03206	0.755074	1.05106	0.711723	1.05752	0.440834	1.14888	0.32538	1.07894	0.506629			0	0	0	CDK2AP1
CDK2AP2	-	-	-	-	0.665311	0.0607453	0.742054	0.0861324	1.10073	0.678917	0.990906	0.962679	1.17707	0.407067	1.07589	0.714335			0	0	0	CDK2AP2
CDK4	-	-	-	-	0.837454	0.180035	0.921749	0.420975	0.954126	0.785399	0.937256	0.573608	0.94766	0.731878	0.989691	0.918009			0	0	0	CDK4
CDK5	-	-	-	-	0.72629	0.0445576	0.767252	0.0377987	1.07957	0.748325	1.07862	0.359995	0.970266	0.862254	0.95531	0.693812			0	0	0	CDK5
CDK5R1	-	-	-	-	0.980676	0.840919	0.974628	0.764209	1.01777	0.898112	1.03334	0.73409	1.196	0.114525	1.20574	0.106536			0	0	0	CDK5R1
CDK5R2	-	-	-	-	0.619224	0.0496017	0.737225	0.00510449	0.879497	0.366909	0.927843	0.604862	0.863431	0.315364	0.875278	0.414682			-1	0	0	CDK5R2
CDK5RAP1	-	-	-	-	0.97491	0.839223	1.00327	0.974474	1.08046	0.666285	1.10825	0.321591	1.00024	0.998826	1.03444	0.798187			0	0	0	CDK5RAP1
CDK5RAP2	-	-	-	-	0.953153	0.455241	0.869857	0.15201	0.878778	0.209599	0.936019	0.463887	0.983401	0.821046	1.01955	0.842416			0	0	0	CDK5RAP2
CDK5RAP3	-	-	-	-	0.903754	0.403116	0.927612	0.516519	1.07668	0.658251	1.02528	0.809762	1.17368	0.320745	1.16723	0.230267			0	0	0	CDK5RAP3
CDK6	1725	-	-	-	1.59404	0.104024	1.57723	0.0593446	0.737547	0.324825	0.712147	0.176238	0.997391	0.9932	0.986068	0.940423	1		0	0	0	CDK6	1	1
CDK7	-	-	-	-	1.39593	0.224446	1.64741	0.108584	1.08069	0.73651	1.0729	0.818327	0.914474	0.738575	1.02111	0.94361			0	0	0	CDK7
CDK8	-	-	-	-	0.982296	0.77167	1.0101	0.887509	0.853549	0.0676441	0.885603	0.272836	1.0298	0.60713	1.04213	0.633559			0	0	0	CDK8
CDK9	-	-	-	-	0.748787	0.106465	0.775835	0.0981838	1.00145	0.992701	0.987889	0.931697	0.993329	0.970222	1.0023	0.98613			0	0	0	CDK9
CDKAL1	-	-	-	-	1.13998	0.453975	1.10143	0.573385	1.01785	0.923497	0.988446	0.922685	0.913182	0.619837	1.03405	0.77738			0	0	0	CDKAL1
CDKL1	-	-	-	-	1.44207	0.0249244	1.42765	0.0356786	1.52432	0.0669657	1.29375	0.020461	1.04258	0.789244	0.924333	0.398195			0	1	0	CDKL1
CDKL5	-	-	-	-	1.24817	0.0837787	1.04288	0.802623	1.27597	0.265943	1.37238	0.0397543	1.12592	0.338729	1.16474	0.072178			0	0	0	CDKL5
CDKN1A	62;773;1840	81;1100	-5;1908	25;551;1789	2.69092	0.00541855	3.67788	0.00403294	1.15995	0.177482	1.16083	0.0476097	0.443075	0.000219832	0.460604	8.32428e-05	3	3	3	0	-3	CDKN1A	top-116	1
CDKN1B	-	-	-	-	0.674428	0.120459	0.53192	0.0345316	0.887363	0.623542	0.896263	0.58273	1.08129	0.735324	1.0313	0.879997			-2	0	0	CDKN1B
CDKN1C	-	-	-	-	0.619245	0.0350064	0.589422	0.0269737	0.855636	0.317682	0.868913	0.461181	1.13118	0.460336	0.961639	0.857034			-3	0	0	CDKN1C
CDKN2AIP	-	-	-	-	1.1045	0.147032	1.15795	0.0895569	1.01553	0.901825	1.0221	0.712575	0.978705	0.84054	1.06737	0.430174			0	0	0	CDKN2AIP
CDKN2AIPNL	-	-	-	-	0.980544	0.876001	1.03059	0.759786	0.688471	0.0357323	0.66597	0.00952987	0.975565	0.821823	0.944611	0.593389			0	-2	0	CDKN2AIPNL
CDKN2B	-	-	-	-	1.53686	0.0383323	1.75915	0.106358	1.01886	0.94986	1.11673	0.739383	1.0695	0.842846	1.32529	0.359168			1	0	0	CDKN2B
CDKN2B-AS1	-	-	-	-	1.49111	0.0587068	1.40384	0.130401	1.04914	0.854921	1.07724	0.558716	1.04225	0.879433	1.04908	0.784297			0	0	0	CDKN2B-AS1
CDKN2C	-	-	-	-	0.52108	0.00143923	0.441591	0.00151154	0.671003	0.00185786	0.744364	0.0278335	0.931714	0.279082	0.967755	0.648638			-3	0	0	CDKN2C
CDKN2D	-	-	-	-	0.482447	0.0299817	0.472707	0.00512784	0.941125	0.728743	0.987033	0.938842	1.03649	0.861831	1.1507	0.419286			-3	0	0	CDKN2D
CDKN3	-	-	-	-	0.973607	0.915587	0.972235	0.920417	0.901785	0.697302	0.958644	0.85481	0.959396	0.888786	1.01097	0.970239			0	0	0	CDKN3
CDO1	-	-	-	-	1.39538	0.199262	1.63278	0.114689	0.539364	0.00258407	0.584828	0.064303	0.944929	0.532589	1.43574	0.136229			0	-3	2	CDO1
CDON	-	-	-	-	0.660617	0.0156332	0.573808	0.0153769	1.12982	0.143484	0.985725	0.696557	0.944578	0.142538	0.934926	0.350222			-3	0	0	CDON
CDPF1	-	-	-	-	0.763291	0.281018	0.750608	0.0890279	1.03756	0.824415	0.998553	0.990887	1.12362	0.497173	1.11018	0.556278			0	0	0	CDPF1
CDR2	-	-	-	-	0.775527	0.000118889	0.729412	0.000387895	1.17292	0.0201027	1.13854	0.0745957	1.12218	0.0355213	1.1303	0.0632288			0	0	0	CDR2
CDR2L	-	-	-	-	0.668384	0.0957544	0.639397	0.0679745	1.12533	0.555799	1.16338	0.578322	1.28165	0.351088	1.20982	0.51008			0	0	0	CDR2L
CDS1	-	-	-	-	0.878175	0.668276	0.976796	0.931303	1.45007	0.212648	1.53712	0.0762771	0.77073	0.529969	0.785891	0.338501			0	2	0	CDS1
CDS2	-	-	-	-	0.956412	0.170197	0.906647	0.0513404	0.618883	0.0023784	0.60092	0.00376552	1.03564	0.572139	1.03889	0.25557			0	-3	0	CDS2
CDT1	-	-	-	-	0.842514	0.564702	0.895613	0.679014	0.862875	0.637937	0.825511	0.557057	1.02278	0.934521	0.921985	0.788018			0	0	0	CDT1
CDV3	-	-	-	-	1.42745	0.0235052	1.45604	0.0210217	1.00239	0.98811	1.01718	0.909715	1.08689	0.647285	1.1173	0.533917			0	0	0	CDV3
CDX2	-	-	-	-	0.934201	0.58189	1.00986	0.942608	1.4921	0.0575746	1.23087	0.254166	0.921084	0.599895	0.732521	0.0945379			0	0	0	CDX2
CDYL	-	-	-	-	1.00624	0.875629	1.0342	0.508441	1.04141	0.4899	1.04275	0.386001	1.03722	0.585253	1.07073	0.080833			0	0	0	CDYL
CDYL2	-	-	-	-	0.953262	0.815885	1.00299	0.989122	0.845981	0.472843	0.907955	0.531529	1.18701	0.419947	1.20535	0.326645			0	0	0	CDYL2
CEACAM19	-	-	-	-	0.935249	0.757475	0.954702	0.828501	1.12004	0.705143	1.19693	0.404132	1.23204	0.414708	1.1845	0.464752			0	0	0	CEACAM19
CEACAM22P	-	-	-	-	1.20873	0.0706657	1.27059	0.0423628	1.12984	0.357765	1.01912	0.884035	1.28395	0.0891755	0.897195	0.472305			0	0	0	CEACAM22P
CEBPA	-	-	-	-	1.09337	0.595958	1.03346	0.852524	1.0519	0.632212	1.0277	0.91513	0.912608	0.518873	0.784469	0.273039			0	0	0	CEBPA
CEBPB	-	-	-	-	0.936113	0.606616	1.1978	0.233147	0.764567	0.0110622	0.699555	0.0240093	1.21673	0.0186447	1.01699	0.850488			0	0	0	CEBPB
CEBPD	-	-	-	-	2.72829	0.063473	3.41938	0.00841803	0.774986	0.56867	0.679082	0.34464	0.838792	0.718513	0.787921	0.644698			2	0	0	CEBPD		1
CEBPG	-	-	-	-	1.17444	0.270547	1.2402	0.144231	0.825291	0.281082	0.7803	0.152008	1.23373	0.284524	1.18085	0.318255			0	0	0	CEBPG
CEBPZ	-	-	-	-	1.4605	0.203897	1.55554	0.160324	1.05961	0.844827	1.12799	0.698104	0.893148	0.703945	0.963137	0.905233			0	0	0	CEBPZ
CEBPZOS	-	-	-	-	1.32537	0.438924	1.34497	0.443366	1.07198	0.866006	1.0603	0.86483	0.969598	0.942441	0.922737	0.837595			0	0	0	CEBPZOS
CECR2	-	-	-	-	1.60587	0.036527	1.44995	0.0382249	1.10239	0.375484	1.16205	0.17094	1.02859	0.793933	1.03343	0.750592			1	0	0	CECR2
[truncated: 11,749 more rows]

## Sheet: Table_S3A-GO_terms
Table S3A. GO terms associated with genes dependent on either p53 or NF-kB, which were used for clustering presented in Table S3B.
Subset	GO domain	Cluster ID	GO Term ID	GO Term	GO Term Depth	Total number of genes in overall reference set	Number of genes in Subset	Specific genes in Subset	Overrepresentation (ratio of proportions subset to reference set)	Significance of overrepresentation (p-value)
NFkB-dependent	BP	1	GO:0002218	activation of innate immune response	8	11	5	BIRC3,NFKB1,NFKBIA,RELB,TNFAIP3	26.2662	3.06516e-07
NFkB-dependent	BP	1	GO:0002221	pattern recognition receptor signaling pathway	10	9	3	BIRC3,NFKBIA,TNFAIP3	19.2619	0.000326941
NFkB-dependent	BP	1	GO:0002223	stimulatory C-type lectin receptor signaling pathway	11	3	3	NFKB1,NFKBIA,RELB	57.7857	4.14018e-06
NFkB-dependent	BP	1	GO:0002224	toll-like receptor signaling pathway	11	7	2	BIRC3,NFKBIA	16.5102	0.00556303
NFkB-dependent	BP	1	GO:0002250	adaptive immune response	3	12	2	NFKB2,RELB	9.63095	0.0166362
NFkB-dependent	BP	1	GO:0002429	immune response-activating cell surface receptor signaling pathway	8	7	3	NFKB1,NFKBIA,RELB	24.7653	0.000139061
NFkB-dependent	BP	1	GO:0002460	adaptive immune response based on somatic recombination of immune receptors built from immunoglobulin superfamily domains	4	9	2	NFKB2,RELB	12.8413	0.00934883
NFkB-dependent	BP	1	GO:0002467	germinal center formation	5	2	1	NFKB2	28.8929	0.0343322
NFkB-dependent	BP	1	GO:0002634	regulation of germinal center formation	7	2	1	TNFAIP3	28.8929	0.0343322
NFkB-dependent	BP	1	GO:0002756	MyD88-independent toll-like receptor signaling pathway	12	4	1	BIRC3	14.4464	0.0675672
NFkB-dependent	BP	1	GO:0002757	immune response-activating signal transduction	7	15	5	BIRC3,NFKB1,NFKBIA,RELB,TNFAIP3	19.2619	1.91861e-06
NFkB-dependent	BP	1	GO:0002758	innate immune response-activating signal transduction	9	11	5	BIRC3,NFKB1,NFKBIA,RELB,TNFAIP3	26.2662	3.06516e-07
NFkB-dependent	BP	1	GO:0002764	immune response-regulating signaling pathway	5	15	5	BIRC3,NFKB1,NFKBIA,RELB,TNFAIP3	19.2619	1.91861e-06
NFkB-dependent	BP	1	GO:0002768	immune response-regulating cell surface receptor signaling pathway	6	7	3	NFKB1,NFKBIA,RELB	24.7653	0.000139061
NFkB-dependent	BP	1	GO:0002819	regulation of adaptive immune response	5	12	1	TNFAIP3	4.81548	0.190171
NFkB-dependent	BP	1	GO:0034121	regulation of toll-like receptor signaling pathway	7	3	2	BIRC3,TNFAIP3	38.5238	0.000827001
NFkB-dependent	BP	1	GO:0034122	negative regulation of toll-like receptor signaling pathway	8	1	1	TNFAIP3	57.7857	0.0173053
NFkB-dependent	BP	1	GO:0034136	negative regulation of toll-like receptor 2 signaling pathway	9	1	1	TNFAIP3	57.7857	0.0173053
NFkB-dependent	BP	1	GO:0034140	negative regulation of toll-like receptor 3 signaling pathway	9	1	1	TNFAIP3	57.7857	0.0173053
NFkB-dependent	BP	1	GO:0034142	toll-like receptor 4 signaling pathway	12	4	1	NFKBIA	14.4464	0.0675672
NFkB-dependent	BP	1	GO:0034144	negative regulation of toll-like receptor 4 signaling pathway	9	1	1	TNFAIP3	57.7857	0.0173053
NFkB-dependent	BP	1	GO:0034148	negative regulation of toll-like receptor 5 signaling pathway	9	1	1	TNFAIP3	57.7857	0.0173053
NFkB-dependent	BP	1	GO:0035666	TRIF-dependent toll-like receptor signaling pathway	13	2	1	BIRC3	28.8929	0.0343322
NFkB-dependent	BP	1	GO:0038093	Fc receptor signaling pathway	7	4	2	NFKB1,NFKBIA	28.8929	0.00163761
NFkB-dependent	BP	1	GO:0038095	Fc-epsilon receptor signaling pathway	8	4	2	NFKB1,NFKBIA	28.8929	0.00163761
NFkB-dependent	BP	1	GO:0039535	regulation of RIG-I signaling pathway	8	2	1	BIRC3	28.8929	0.0343322
NFkB-dependent	BP	1	GO:0042088	T-helper 1 type immune response	5	1	1	RELB	57.7857	0.0173053
NFkB-dependent	BP	1	GO:0045088	regulation of innate immune response	6	20	5	BIRC3,NFKB1,NFKBIA,RELB,TNFAIP3	14.4464	9.44775e-06
NFkB-dependent	BP	1	GO:0045089	positive regulation of innate immune response	7	14	5	BIRC3,NFKB1,NFKBIA,RELB,TNFAIP3	20.6378	1.29121e-06
NFkB-dependent	BP	1	GO:0045824	negative regulation of innate immune response	7	2	1	TNFAIP3	28.8929	0.0343322
NFkB-dependent	BP	1	GO:0050776	regulation of immune response	4	41	5	BIRC3,NFKB1,NFKBIA,RELB,TNFAIP3	7.04704	0.000373598
NFkB-dependent	BP	1	GO:0050777	negative regulation of immune response	5	9	1	TNFAIP3	6.42063	0.146065
NFkB-dependent	BP	1	GO:0050778	positive regulation of immune response	5	26	5	BIRC3,NFKB1,NFKBIA,RELB,TNFAIP3	11.1126	3.78629e-05
NFkB-dependent	BP	1	GO:0050851	antigen receptor-mediated signaling pathway	9	5	2	NFKB1,NFKBIA	23.1143	0.00270231
NFkB-dependent	BP	1	GO:0050852	T cell receptor signaling pathway	10	4	2	NFKB1,NFKBIA	28.8929	0.00163761
NFkB-dependent	BP	1	GO:0070423	nucleotide-binding oligomerization domain containing signaling pathway	12	4	2	NFKBIA,TNFAIP3	28.8929	0.00163761
NFkB-dependent	BP	1	GO:0070424	regulation of nucleotide-binding oligomerization domain containing signaling pathway	7	2	2	BIRC3,TNFAIP3	57.7857	0.000278427
NFkB-dependent	BP	1	GO:0070427	nucleotide-binding oligomerization domain containing 1 signaling pathway	13	1	1	NFKBIA	57.7857	0.0173053
NFkB-dependent	BP	1	GO:0070429	negative regulation of nucleotide-binding oligomerization domain containing 1 signaling pathway	9	1	1	TNFAIP3	57.7857	0.0173053
NFkB-dependent	BP	1	GO:0070431	nucleotide-binding oligomerization domain containing 2 signaling pathway	13	1	1	NFKBIA	57.7857	0.0173053
NFkB-dependent	BP	1	GO:0070433	negative regulation of nucleotide-binding oligomerization domain containing 2 signaling pathway	9	1	1	TNFAIP3	57.7857	0.0173053
p53-dependent	BP	2	GO:0002682	regulation of immune system process	3	93	2	CDKN1A,SERPINE1	1.08737	0.566013
p53-dependent	BP	2	GO:0002684	positive regulation of immune system process	4	61	2	CDKN1A,SERPINE1	1.65779	0.343004
p53-dependent	BP	2	GO:0009890	negative regulation of biosynthetic process	5	133	3	BTG2,FHL2,TRIM22	1.14051	0.504564
p53-dependent	BP	2	GO:0009893	positive regulation of metabolic process	4	238	7	BTG2,CDKN1A,EDA2R,FHL2,GRHL3,PLK2,SERPINE1	1.48713	0.159673
p53-dependent	BP	2	GO:0010468	regulation of gene expression	5	276	7	BTG2,CDKN1A,EDA2R,FHL2,GRHL3,SERPINE1,TRIM22	1.28238	0.283685
p53-dependent	BP	2	GO:0010608	posttranscriptional regulation of gene expression	6	17	1	BTG2	2.97426	0.29038
p53-dependent	BP	2	GO:0010628	positive regulation of gene expression	6	141	3	FHL2,GRHL3,SERPINE1	1.0758	0.5476
p53-dependent	BP	2	GO:0010629	negative regulation of gene expression	6	123	4	BTG2,CDKN1A,FHL2,SERPINE1	1.64431	0.215679
p53-dependent	BP	2	GO:0019222	regulation of metabolic process	3	399	8	BTG2,CDKN1A,EDA2R,FHL2,GRHL3,PLK2,SERPINE1,TRIM22	1.01378	0.577487
p53-dependent	BP	2	GO:0023051	regulation of signaling	3	215	7	BBC3,EDA2R,PHLDA3,PLK2,SERPINE1,SLC30A1,TRIM22	1.64622	0.102706
p53-dependent	BP	2	GO:0023057	negative regulation of signaling	4	114	4	PHLDA3,PLK2,SERPINE1,SLC30A1	1.77412	0.177422
p53-dependent	BP	2	GO:0032092	positive regulation of protein binding	5	8	1	PLK2	6.32031	0.148289
p53-dependent	BP	2	GO:0040008	regulation of growth	3	55	2	CDKN1A,ZMAT3	1.83864	0.297566
p53-dependent	BP	2	GO:0040012	regulation of locomotion	3	78	1	SERPINE1	0.648237	0.805673
p53-dependent	BP	2	GO:0040013	negative regulation of locomotion	4	18	1	SERPINE1	2.80903	0.304716
p53-dependent	BP	2	GO:0040017	positive regulation of locomotion	4	53	1	SERPINE1	0.954009	0.665346
p53-dependent	BP	2	GO:0043085	positive regulation of catalytic activity	4	108	2	CDKN1A,GRHL3	0.936343	0.652735
p53-dependent	BP	2	GO:0043086	negative regulation of catalytic activity	4	55	2	CDKN1A,SERPINE1	1.83864	0.297566
p53-dependent	BP	2	GO:0043087	regulation of GTPase activity	5	64	1	GRHL3	0.790039	0.735932
p53-dependent	BP	2	GO:0043393	regulation of protein binding	4	24	1	PLK2	2.10677	0.385187
p53-dependent	BP	2	GO:0043547	positive regulation of GTPase activity	6	57	1	GRHL3	0.887061	0.692843
p53-dependent	BP	2	GO:0045926	negative regulation of growth	4	25	1	CDKN1A	2.0225	0.397719
p53-dependent	BP	2	GO:0050790	regulation of catalytic activity	3	167	3	CDKN1A,GRHL3,SERPINE1	0.908308	0.673848
p53-dependent	BP	2	GO:0050793	regulation of developmental process	3	202	3	GRHL3,PLK2,SERPINE1	0.750928	0.804839
p53-dependent	BP	2	GO:0051098	regulation of binding	3	31	1	PLK2	1.63105	0.468019
p53-dependent	BP	2	GO:0051099	positive regulation of binding	4	9	1	PLK2	5.61806	0.165302
p53-dependent	BP	2	GO:0051345	positive regulation of hydrolase activity	5	69	1	GRHL3	0.73279	0.763167
p53-dependent	BP	2	GO:0051346	negative regulation of hydrolase activity	5	20	1	SERPINE1	2.52813	0.332577
p53-dependent	BP	2	GO:0051347	positive regulation of transferase activity	5	49	1	CDKN1A	1.03189	0.635555
NFkB-dependent	BP	2	GO:0002443	leukocyte mediated immunity	3	21	1	NFKB1	2.7517	0.310124
NFkB-dependent	BP	2	GO:0002446	neutrophil mediated immunity	5	14	1	NFKB1	4.12755	0.218389
NFkB-dependent	BP	2	GO:0002682	regulation of immune system process	3	93	7	BIRC3,CD83,CXCL8,NFKB1,NFKBIA,RELB,TNFAIP3	4.34946	0.000372573
NFkB-dependent	BP	2	GO:0002683	negative regulation of immune system process	4	41	2	NFKBIA,TNFAIP3	2.81882	0.15527
NFkB-dependent	BP	2	GO:0002684	positive regulation of immune system process	4	61	7	BIRC3,CD83,CXCL8,NFKB1,NFKBIA,RELB,TNFAIP3	6.63115	2.2323e-05
NFkB-dependent	BP	2	GO:0009890	negative regulation of biosynthetic process	5	133	3	NFKB1,NFKB2,RELB	1.30344	0.411608
NFkB-dependent	BP	2	GO:0009893	positive regulation of metabolic process	4	238	6	BIRC3,NFKB1,NFKB2,NFKBIA,RELB,TNFAIP3	1.45678	0.203249
NFkB-dependent	BP	2	GO:0010468	regulation of gene expression	5	276	7	BIRC3,NFKB1,NFKB2,NFKBIA,RELB,TNFAIP3,TRAF1	1.46558	0.163008
NFkB-dependent	BP	2	GO:0010628	positive regulation of gene expression	6	141	4	NFKB1,NFKB2,NFKBIA,RELB	1.63931	0.215603
NFkB-dependent	BP	2	GO:0010629	negative regulation of gene expression	6	123	4	BIRC3,NFKB1,NFKB2,RELB	1.87921	0.150245
NFkB-dependent	BP	2	GO:0019222	regulation of metabolic process	3	399	8	BIRC3,CXCL8,NFKB1,NFKB2,NFKBIA,RELB,TNFAIP3,TRAF1	1.15861	0.374405
NFkB-dependent	BP	2	GO:0023051	regulation of signaling	3	215	6	BIRC3,CXCL8,NFKB1,NFKBIA,TNFAIP3,TRAF1	1.61262	0.139513
NFkB-dependent	BP	2	GO:0023057	negative regulation of signaling	4	114	3	CXCL8,NFKBIA,TNFAIP3	1.52068	0.31442
NFkB-dependent	BP	2	GO:0030656	regulation of vitamin metabolic process	4	2	1	NFKB1	28.8929	0.0343322
NFkB-dependent	BP	2	GO:0032769	negative regulation of monooxygenase activity	6	1	1	NFKB1	57.7857	0.0173053
NFkB-dependent	BP	2	GO:0032922	circadian regulation of gene expression	6	3	1	RELB	19.2619	0.0510848
NFkB-dependent	BP	2	GO:0040012	regulation of locomotion	3	78	1	CXCL8	0.740842	0.76106
NFkB-dependent	BP	2	GO:0040017	positive regulation of locomotion	4	53	1	CXCL8	1.0903	0.615797
NFkB-dependent	BP	2	GO:0043086	negative regulation of catalytic activity	4	55	3	BIRC3,NFKB1,TNFAIP3	3.15195	0.0633996
NFkB-dependent	BP	2	GO:0043392	negative regulation of DNA binding	5	4	1	NFKBIA	14.4464	0.0675672
NFkB-dependent	BP	2	GO:0050790	regulation of catalytic activity	3	167	3	BIRC3,NFKB1,TNFAIP3	1.03807	0.577327
NFkB-dependent	BP	2	GO:0050793	regulation of developmental process	3	202	5	CD83,CXCL8,NFKB1,NFKBIA,TNFAIP3	1.43034	0.256173
NFkB-dependent	BP	2	GO:0051098	regulation of binding	3	31	1	NFKBIA	1.86406	0.423942
NFkB-dependent	BP	2	GO:0051100	negative regulation of binding	4	14	1	NFKBIA	4.12755	0.218389
NFkB-dependent	BP	2	GO:0051101	regulation of DNA binding	4	7	1	NFKBIA	8.2551	0.115433
NFkB-dependent	BP	2	GO:0051341	regulation of oxidoreductase activity	4	5	1	NFKB1	11.5571	0.0837834
NFkB-dependent	BP	2	GO:0051346	negative regulation of hydrolase activity	5	20	1	BIRC3	2.88929	0.297662
NFkB-dependent	BP	2	GO:0051354	negative regulation of oxidoreductase activity	5	1	1	NFKB1	57.7857	0.0173053
p53-dependent	BP	3	GO:0006810	transport	3	180	3	SERPINE1,SLC30A1,ZMAT3	0.842708	0.727897
p53-dependent	BP	3	GO:0008104	protein localization	3	86	1	ZMAT3	0.587936	0.837345
p53-dependent	BP	3	GO:0016192	vesicle-mediated transport	4	66	1	SERPINE1	0.766098	0.747161
p53-dependent	BP	3	GO:0032386	regulation of intracellular transport	5	35	1	CDKN1A	1.44464	0.510529
p53-dependent	BP	3	GO:0032880	regulation of protein localization	4	67	2	CDKN1A,TRIM22	1.50933	0.387809
p53-dependent	BP	3	GO:0043269	regulation of ion transport	5	47	1	SLC30A1	1.0758	0.619743
p53-dependent	BP	3	GO:0045184	establishment of protein localization	4	56	1	ZMAT3	0.902902	0.686175
p53-dependent	BP	3	GO:0046822	regulation of nucleocytoplasmic transport	6	23	1	CDKN1A	2.19837	0.372412
p53-dependent	BP	3	GO:0051046	regulation of secretion	5	48	1	SLC30A1	1.05339	0.627728
p53-dependent	BP	3	GO:0051048	negative regulation of secretion	6	19	1	SLC30A1	2.66118	0.31878
p53-dependent	BP	3	GO:0051050	positive regulation of transport	5	61	1	SERPINE1	0.828893	0.71821
p53-dependent	BP	3	GO:0051051	negative regulation of transport	5	39	1	SLC30A1	1.29647	0.549838
p53-dependent	BP	3	GO:0051223	regulation of protein transport	6	50	1	CDKN1A	1.01125	0.643227
p53-dependent	BP	3	GO:0060341	regulation of cellular localization	4	61	2	CDKN1A,SLC30A1	1.65779	0.343004
p53-dependent	BP	3	GO:0060627	regulation of vesicle-mediated transport	5	28	1	SERPINE1	1.8058	0.433891
p53-dependent	BP	3	GO:0070201	regulation of establishment of protein localization	5	53	1	CDKN1A	0.954009	0.665346
p53-dependent	BP	3	GO:1900180	regulation of protein localization to nucleus	6	26	1	CDKN1A	1.94471	0.41001
p53-dependent	BP	3	GO:1903827	regulation of cellular protein localization	5	47	1	CDKN1A	1.0758	0.619743
p53-dependent	BP	3	GO:1904589	regulation of protein import	7	20	1	CDKN1A	2.52813	0.332577
NFkB-dependent	BP	3	GO:0006810	transport	3	180	4	CXCL8,NFKB1,NFKBIA,NFKBIE	1.28413	0.380573
NFkB-dependent	BP	3	GO:0006897	endocytosis	5	21	1	CXCL8	2.7517	0.310124
NFkB-dependent	BP	3	GO:0006898	receptor-mediated endocytosis	6	8	1	CXCL8	7.22321	0.130874
NFkB-dependent	BP	3	GO:0006913	nucleocytoplasmic transport	6	9	1	NFKBIA	6.42063	0.146065
NFkB-dependent	BP	3	GO:0008104	protein localization	3	86	3	NFKBIA,NFKBIE,TNFAIP3	2.01578	0.179078
NFkB-dependent	BP	3	GO:0010874	regulation of cholesterol efflux	8	4	1	NFKBIA	14.4464	0.0675672
NFkB-dependent	BP	3	GO:0010875	positive regulation of cholesterol efflux	9	4	1	NFKBIA	14.4464	0.0675672
NFkB-dependent	BP	3	GO:0010883	regulation of lipid storage	4	7	2	NFKB1,NFKBIA	16.5102	0.00556303
NFkB-dependent	BP	3	GO:0010884	positive regulation of lipid storage	5	3	1	NFKB1	19.2619	0.0510848
NFkB-dependent	BP	3	GO:0010888	negative regulation of lipid storage	5	3	1	NFKBIA	19.2619	0.0510848
NFkB-dependent	BP	3	GO:0016192	vesicle-mediated transport	4	66	2	CXCL8,NFKB1	1.75108	0.318625
NFkB-dependent	BP	3	GO:0032368	regulation of lipid transport	5	8	2	NFKB1,NFKBIA	14.4464	0.00734397
NFkB-dependent	BP	3	GO:0032369	negative regulation of lipid transport	6	1	1	NFKB1	57.7857	0.0173053
NFkB-dependent	BP	3	GO:0032370	positive regulation of lipid transport	6	7	1	NFKBIA	8.2551	0.115433
NFkB-dependent	BP	3	GO:0032374	regulation of cholesterol transport	7	5	2	NFKB1,NFKBIA	23.1143	0.00270231
NFkB-dependent	BP	3	GO:0032375	negative regulation of cholesterol transport	8	1	1	NFKB1	57.7857	0.0173053
NFkB-dependent	BP	3	GO:0032376	positive regulation of cholesterol transport	8	4	1	NFKBIA	14.4464	0.0675672
NFkB-dependent	BP	3	GO:0032386	regulation of intracellular transport	5	35	2	NFKBIA,NFKBIE	3.30204	0.119494
NFkB-dependent	BP	3	GO:0032387	negative regulation of intracellular transport	6	11	2	NFKBIA,NFKBIE	10.5065	0.0140019
NFkB-dependent	BP	3	GO:0032507	maintenance of protein location in cell	5	7	2	NFKBIA,NFKBIE	16.5102	0.00556303
NFkB-dependent	BP	3	GO:0032880	regulation of protein localization	4	67	2	NFKBIA,NFKBIE	1.72495	0.325285
NFkB-dependent	BP	3	GO:0033365	protein localization to organelle	5	26	2	NFKBIA,TNFAIP3	4.44505	0.0713181
NFkB-dependent	BP	3	GO:0034504	protein localization to nucleus	6	14	1	NFKBIA	4.12755	0.218389
NFkB-dependent	BP	3	GO:0034613	cellular protein localization	4	56	3	NFKBIA,NFKBIE,TNFAIP3	3.09566	0.0662949
NFkB-dependent	BP	3	GO:0045184	establishment of protein localization	4	56	2	NFKBIA,TNFAIP3	2.06378	0.251954
NFkB-dependent	BP	3	GO:0046822	regulation of nucleocytoplasmic transport	6	23	2	NFKBIA,NFKBIE	5.02484	0.0571879
NFkB-dependent	BP	3	GO:0046907	intracellular transport	4	52	1	NFKBIA	1.11126	0.608557
NFkB-dependent	BP	3	GO:0051050	positive regulation of transport	5	61	1	NFKBIA	0.947307	0.669393
NFkB-dependent	BP	3	GO:0051051	negative regulation of transport	5	39	3	NFKB1,NFKBIA,NFKBIE	4.44505	0.0260803
NFkB-dependent	BP	3	GO:0051169	nuclear transport	5	9	1	NFKBIA	6.42063	0.146065
NFkB-dependent	BP	3	GO:0051170	nuclear import	7	8	1	NFKBIA	7.22321	0.130874
NFkB-dependent	BP	3	GO:0051220	cytoplasmic sequestering of protein	6	5	2	NFKBIA,NFKBIE	23.1143	0.00270231
NFkB-dependent	BP	3	GO:0051223	regulation of protein transport	6	50	2	NFKBIA,NFKBIE	2.31143	0.212448
NFkB-dependent	BP	3	GO:0051224	negative regulation of protein transport	7	18	2	NFKBIA,NFKBIE	6.42063	0.0363379
NFkB-dependent	BP	3	GO:0051649	establishment of localization in cell	3	73	1	NFKBIA	0.791585	0.736908
NFkB-dependent	BP	3	GO:0051651	maintenance of location in cell	4	8	2	NFKBIA,NFKBIE	14.4464	0.00734397
NFkB-dependent	BP	3	GO:0060341	regulation of cellular localization	4	61	2	NFKBIA,NFKBIE	1.89461	0.285258
NFkB-dependent	BP	3	GO:0070201	regulation of establishment of protein localization	5	53	2	NFKBIA,NFKBIE	2.18059	0.23211
NFkB-dependent	BP	3	GO:0072594	establishment of protein localization to organelle	6	14	2	NFKBIA,TNFAIP3	8.2551	0.022487
NFkB-dependent	BP	3	GO:0072666	establishment of protein localization to vacuole	7	1	1	TNFAIP3	57.7857	0.0173053
NFkB-dependent	BP	3	GO:1900180	regulation of protein localization to nucleus	6	26	2	NFKBIA,NFKBIE	4.44505	0.0713181
NFkB-dependent	BP	3	GO:1900181	negative regulation of protein localization to nucleus	7	11	2	NFKBIA,NFKBIE	10.5065	0.0140019
NFkB-dependent	BP	3	GO:1903827	regulation of cellular protein localization	5	47	2	NFKBIA,NFKBIE	2.45897	0.193036
NFkB-dependent	BP	3	GO:1903828	negative regulation of cellular protein localization	6	15	2	NFKBIA,NFKBIE	7.70476	0.0256904
NFkB-dependent	BP	3	GO:1904589	regulation of protein import	7	20	2	NFKBIA,NFKBIE	5.77857	0.0442408
p53-dependent	BP	4	GO:0002576	platelet degranulation	9	3	1	SERPINE1	16.8542	0.0582374
p53-dependent	BP	4	GO:0006811	ion transport	4	64	1	SLC30A1	0.790039	0.735932
p53-dependent	BP	4	GO:0006812	cation transport	5	41	1	SLC30A1	1.23323	0.568363
p53-dependent	BP	4	GO:0006816	calcium ion transport	8	16	1	SLC30A1	3.16016	0.275768
p53-dependent	BP	4	GO:0006829	zinc II ion transport	8	1	1	SLC30A1	50.5625	0.0197775
p53-dependent	BP	4	GO:0006887	exocytosis	7	31	1	SERPINE1	1.63105	0.468019
p53-dependent	BP	4	GO:0015031	protein transport	5	45	1	ZMAT3	1.12361	0.603291
p53-dependent	BP	4	GO:0030001	metal ion transport	6	32	1	SLC30A1	1.58008	0.478959
p53-dependent	BP	4	GO:0032940	secretion by cell	6	44	1	SERPINE1	1.14915	0.594816
p53-dependent	BP	4	GO:0033157	regulation of intracellular protein transport	7	30	1	CDKN1A	1.68542	0.456863
p53-dependent	BP	4	GO:0033158	regulation of protein import into nucleus, translocation	10	2	1	CDKN1A	25.2812	0.0391878
p53-dependent	BP	4	GO:0034220	ion transmembrane transport	5	44	1	SLC30A1	1.14915	0.594816
p53-dependent	BP	4	GO:0034763	negative regulation of transmembrane transport	6	3	1	SLC30A1	16.8542	0.0582374
p53-dependent	BP	4	GO:0034765	regulation of ion transmembrane transport	6	28	1	SLC30A1	1.8058	0.433891
p53-dependent	BP	4	GO:0034766	negative regulation of ion transmembrane transport	7	3	1	SLC30A1	16.8542	0.0582374
p53-dependent	BP	4	GO:0042306	regulation of protein import into nucleus	9	20	1	CDKN1A	2.52813	0.332577
p53-dependent	BP	4	GO:0043271	negative regulation of ion transport	6	7	1	SLC30A1	7.22321	0.130952
p53-dependent	BP	4	GO:0045055	regulated exocytosis	8	28	1	SERPINE1	1.8058	0.433891
p53-dependent	BP	4	GO:0046903	secretion	5	49	1	SERPINE1	1.03189	0.635555
p53-dependent	BP	4	GO:0051924	regulation of calcium ion transport	7	16	1	SLC30A1	3.16016	0.275768
p53-dependent	BP	4	GO:0051926	negative regulation of calcium ion transport	8	5	1	SLC30A1	10.1125	0.0952791
p53-dependent	BP	4	GO:0055085	transmembrane transport	4	60	1	SLC30A1	0.842708	0.71206
p53-dependent	BP	4	GO:0070509	calcium ion import	9	8	1	SLC30A1	6.32031	0.148289
p53-dependent	BP	4	GO:0070574	cadmium ion transmembrane transport	9	1	1	SLC30A1	50.5625	0.0197775
p53-dependent	BP	4	GO:0070838	divalent metal ion transport	7	18	1	SLC30A1	2.80903	0.304716
p53-dependent	BP	4	GO:0071577	zinc II ion transmembrane transport	9	1	1	SLC30A1	50.5625	0.0197775
p53-dependent	BP	4	GO:0071584	negative regulation of zinc ion transmembrane import	10	1	1	SLC30A1	50.5625	0.0197775
p53-dependent	BP	4	GO:0090279	regulation of calcium ion import	8	12	1	SLC30A1	4.21354	0.214449
p53-dependent	BP	4	GO:0090281	negative regulation of calcium ion import	9	2	1	SLC30A1	25.2812	0.0391878
p53-dependent	BP	4	GO:0098655	cation transmembrane transport	6	31	1	SLC30A1	1.63105	0.468019
p53-dependent	BP	4	GO:1903531	negative regulation of secretion by cell	7	16	1	SLC30A1	3.16016	0.275768
p53-dependent	BP	4	GO:1903533	regulation of protein targeting	8	25	1	CDKN1A	2.0225	0.397719
NFkB-dependent	BP	4	GO:0000060	protein import into nucleus, translocation	10	2	1	NFKBIA	28.8929	0.0343322
NFkB-dependent	BP	4	GO:0006605	protein targeting	7	14	1	NFKBIA	4.12755	0.218389
NFkB-dependent	BP	4	GO:0006606	protein import into nucleus	9	8	1	NFKBIA	7.22321	0.130874
NFkB-dependent	BP	4	GO:0006811	ion transport	4	64	1	NFKBIE	0.902902	0.687635
NFkB-dependent	BP	4	GO:0006812	cation transport	5	41	1	NFKBIE	1.40941	0.520112
NFkB-dependent	BP	4	GO:0006820	anion transport	5	25	1	NFKBIE	2.31143	0.357948
NFkB-dependent	BP	4	GO:0006865	amino acid transport	8	6	1	NFKBIE	9.63095	0.0997374
NFkB-dependent	BP	4	GO:0006886	intracellular protein transport	6	22	1	NFKBIA	2.62662	0.322381
NFkB-dependent	BP	4	GO:0006887	exocytosis	7	31	1	NFKB1	1.86406	0.423942
NFkB-dependent	BP	4	GO:0007253	cytoplasmic sequestering of NF-kappaB	13	1	1	NFKBIA	57.7857	0.0173053
NFkB-dependent	BP	4	GO:0015031	protein transport	5	45	1	NFKBIA	1.28413	0.554224
NFkB-dependent	BP	4	GO:0015711	organic anion transport	6	20	1	NFKBIE	2.88929	0.297662
NFkB-dependent	BP	4	GO:0015804	neutral amino acid transport	9	3	1	NFKBIE	19.2619	0.0510848
NFkB-dependent	BP	4	GO:0017038	protein import	6	11	1	NFKBIA	5.25325	0.17571
NFkB-dependent	BP	4	GO:0031623	receptor internalization	7	1	1	CXCL8	57.7857	0.0173053
NFkB-dependent	BP	4	GO:0032940	secretion by cell	6	44	1	NFKB1	1.31331	0.545914
NFkB-dependent	BP	4	GO:0033157	regulation of intracellular protein transport	7	30	2	NFKBIA,NFKBIE	3.85238	0.0917653
NFkB-dependent	BP	4	GO:0042306	regulation of protein import into nucleus	9	20	2	NFKBIA,NFKBIE	5.77857	0.0442408
NFkB-dependent	BP	4	GO:0042308	negative regulation of protein import into nucleus	10	10	2	NFKBIA,NFKBIE	11.5571	0.0115705
NFkB-dependent	BP	4	GO:0042345	regulation of NF-kappaB import into nucleus	11	5	1	NFKBIA	11.5571	0.0837834
NFkB-dependent	BP	4	GO:0042347	negative regulation of NF-kappaB import into nucleus	12	3	1	NFKBIA	19.2619	0.0510848
NFkB-dependent	BP	4	GO:0042942	D-serine transport	11	2	1	NFKBIE	28.8929	0.0343322
NFkB-dependent	BP	4	GO:0042990	regulation of transcription factor import into nucleus	10	9	2	NFKBIA,NFKBIE	12.8413	0.00934883
NFkB-dependent	BP	4	GO:0042992	negative regulation of transcription factor import into nucleus	11	7	2	NFKBIA,NFKBIE	16.5102	0.00556303
NFkB-dependent	BP	4	GO:0042994	cytoplasmic sequestering of transcription factor	12	5	2	NFKBIA,NFKBIE	23.1143	0.00270231
NFkB-dependent	BP	4	GO:0043299	leukocyte degranulation	9	16	1	NFKB1	3.61161	0.245692
NFkB-dependent	BP	4	GO:0043312	neutrophil degranulation	10	13	1	NFKB1	4.44505	0.204396
NFkB-dependent	BP	4	GO:0045055	regulated exocytosis	8	28	1	NFKB1	2.06378	0.391776
NFkB-dependent	BP	4	GO:0046903	secretion	5	49	1	NFKB1	1.1793	0.586072
NFkB-dependent	BP	4	GO:0046942	carboxylic acid transport	7	13	1	NFKBIE	4.44505	0.204396
NFkB-dependent	BP	4	GO:0090317	negative regulation of intracellular protein transport	8	10	2	NFKBIA,NFKBIE	11.5571	0.0115705
NFkB-dependent	BP	4	GO:1903533	regulation of protein targeting	8	25	2	NFKBIA,NFKBIE	4.62286	0.0664852
NFkB-dependent	BP	5	GO:0007276	gamete generation	5	26	1	BIRC3	2.22253	0.369414
NFkB-dependent	BP	5	GO:0007283	spermatogenesis	7	20	1	BIRC3	2.88929	0.297662
NFkB-dependent	BP	5	GO:0019953	sexual reproduction	4	30	1	BIRC3	1.92619	0.4134
NFkB-dependent	BP	5	GO:0044702	single organism reproductive process	3	74	1	BIRC3	0.780888	0.741913
NFkB-dependent	BP	5	GO:0048232	male gamete generation	6	20	1	BIRC3	2.88929	0.297662
NFkB-dependent	BP	5	GO:0048609	multicellular organismal reproductive process	3	41	1	BIRC3	1.40941	0.520112
p53-dependent	BP	6	GO:0001503	ossification	3	29	1	FHL2	1.74353	0.445488
p53-dependent	BP	6	GO:0001817	regulation of cytokine production	4	53	1	SERPINE1	0.954009	0.665346
p53-dependent	BP	6	GO:0001819	positive regulation of cytokine production	5	30	1	SERPINE1	1.68542	0.456863
p53-dependent	BP	6	GO:0006937	regulation of muscle contraction	6	14	1	CNN1	3.61161	0.245692
p53-dependent	BP	6	GO:0006940	regulation of smooth muscle contraction	7	8	1	CNN1	6.32031	0.148289
p53-dependent	BP	6	GO:0007611	learning or memory	5	19	2	BTG2,PLK2	5.32237	0.0515658
p53-dependent	BP	6	GO:0007612	learning	6	9	1	BTG2	5.61806	0.165302
p53-dependent	BP	6	GO:0007613	memory	6	9	1	PLK2	5.61806	0.165302
p53-dependent	BP	6	GO:0008306	associative learning	7	4	1	BTG2	12.6406	0.0769324
p53-dependent	BP	6	GO:0032757	positive regulation of interleukin-8 production	6	2	1	SERPINE1	25.2812	0.0391878
p53-dependent	BP	6	GO:0033561	regulation of water loss via skin	7	4	1	GRHL3	12.6406	0.0769324
p53-dependent	BP	6	GO:0048871	multicellular organismal homeostasis	4	22	1	GRHL3	2.2983	0.359388
p53-dependent	BP	6	GO:0050819	negative regulation of coagulation	5	3	1	SERPINE1	16.8542	0.0582374
p53-dependent	BP	6	GO:0050820	positive regulation of coagulation	5	2	1	SERPINE1	25.2812	0.0391878
p53-dependent	BP	6	GO:0050877	neurological system process	3	56	2	BTG2,PLK2	1.8058	0.305162
p53-dependent	BP	6	GO:0050890	cognition	4	22	2	BTG2,PLK2	4.59659	0.0672958
p53-dependent	BP	6	GO:0050891	multicellular organismal water homeostasis	6	6	1	GRHL3	8.42708	0.113284
p53-dependent	BP	6	GO:0061436	establishment of skin barrier	8	4	1	GRHL3	12.6406	0.0769324
NFkB-dependent	BP	6	GO:0001817	regulation of cytokine production	4	53	6	BIRC3,CD83,NFKB1,NFKB2,RELB,TNFAIP3	6.54178	0.000119507
NFkB-dependent	BP	6	GO:0001818	negative regulation of cytokine production	5	23	4	CD83,NFKB1,RELB,TNFAIP3	10.0497	0.000413425
NFkB-dependent	BP	6	GO:0001819	positive regulation of cytokine production	5	30	3	CD83,NFKB1,NFKB2	5.77857	0.0127195
NFkB-dependent	BP	6	GO:0032479	regulation of type I interferon production	5	9	4	NFKB1,NFKB2,RELB,TNFAIP3	25.6825	6.77225e-06
NFkB-dependent	BP	6	GO:0032480	negative regulation of type I interferon production	6	6	2	RELB,TNFAIP3	19.2619	0.00401333
NFkB-dependent	BP	6	GO:0032481	positive regulation of type I interferon production	6	3	2	NFKB1,NFKB2	38.5238	0.000827001
NFkB-dependent	BP	6	GO:0032648	regulation of interferon-beta production	6	4	1	RELB	14.4464	0.0675672
NFkB-dependent	BP	6	GO:0032651	regulation of interleukin-1 beta production	6	7	1	TNFAIP3	8.2551	0.115433
NFkB-dependent	BP	6	GO:0032652	regulation of interleukin-1 production	5	8	1	TNFAIP3	7.22321	0.130874
NFkB-dependent	BP	6	GO:0032675	regulation of interleukin-6 production	5	9	1	TNFAIP3	6.42063	0.146065
NFkB-dependent	BP	6	GO:0032680	regulation of tumor necrosis factor production	6	6	1	TNFAIP3	9.63095	0.0997374
NFkB-dependent	BP	6	GO:0032688	negative regulation of interferon-beta production	7	2	1	RELB	28.8929	0.0343322
NFkB-dependent	BP	6	GO:0032691	negative regulation of interleukin-1 beta production	7	3	1	TNFAIP3	19.2619	0.0510848
NFkB-dependent	BP	6	GO:0032692	negative regulation of interleukin-1 production	6	3	1	TNFAIP3	19.2619	0.0510848
NFkB-dependent	BP	6	GO:0032695	negative regulation of interleukin-12 production	6	2	1	NFKB1	28.8929	0.0343322
NFkB-dependent	BP	6	GO:0032703	negative regulation of interleukin-2 production	6	2	1	TNFAIP3	28.8929	0.0343322
NFkB-dependent	BP	6	GO:0032713	negative regulation of interleukin-4 production	6	1	1	CD83	57.7857	0.0173053
NFkB-dependent	BP	6	GO:0032715	negative regulation of interleukin-6 production	6	2	1	TNFAIP3	28.8929	0.0343322
NFkB-dependent	BP	6	GO:0032720	negative regulation of tumor necrosis factor production	7	3	1	TNFAIP3	19.2619	0.0510848
NFkB-dependent	BP	6	GO:0032733	positive regulation of interleukin-10 production	6	3	1	CD83	19.2619	0.0510848
NFkB-dependent	BP	6	GO:0032743	positive regulation of interleukin-2 production	6	3	1	CD83	19.2619	0.0510848
NFkB-dependent	BP	6	GO:0034103	regulation of tissue remodeling	4	3	1	TNFAIP3	19.2619	0.0510848
NFkB-dependent	BP	6	GO:0034104	negative regulation of tissue remodeling	5	2	1	TNFAIP3	28.8929	0.0343322
NFkB-dependent	BP	6	GO:0045124	regulation of bone resorption	6	3	1	TNFAIP3	19.2619	0.0510848
NFkB-dependent	BP	6	GO:0045779	negative regulation of bone resorption	7	2	1	TNFAIP3	28.8929	0.0343322
NFkB-dependent	BP	6	GO:0046850	regulation of bone remodeling	5	3	1	TNFAIP3	19.2619	0.0510848
NFkB-dependent	BP	6	GO:0046851	negative regulation of bone remodeling	6	2	1	TNFAIP3	28.8929	0.0343322
NFkB-dependent	BP	6	GO:0050817	coagulation	3	11	1	CYP4F11	5.25325	0.17571
NFkB-dependent	BP	6	GO:1903556	negative regulation of tumor necrosis factor superfamily cytokine production	6	4	1	TNFAIP3	14.4464	0.0675672
p53-dependent	BP	7	GO:0006978	DNA damage response, signal transduction by p53 class mediator resulting in transcription of p21 class mediator	8	1	1	CDKN1A	50.5625	0.0197775
p53-dependent	BP	7	GO:0007165	signal transduction	4	322	11	BBC3,BTG2,CDKN1A,EDA2R,FHL2,GRHL3,PHLDA3,PLK2,RRAD,TRIM22,ZMAT3	1.72729	0.0174415
p53-dependent	BP	7	GO:0007166	cell surface receptor signaling pathway	5	182	3	EDA2R,GRHL3,TRIM22	0.833448	0.735645
p53-dependent	BP	7	GO:0007264	small GTPase mediated signal transduction	6	27	3	CDKN1A,PLK2,RRAD	5.61806	0.013905
p53-dependent	BP	7	GO:0007265	Ras protein signal transduction	7	10	2	CDKN1A,PLK2	10.1125	0.0150566
p53-dependent	BP	7	GO:0008630	intrinsic apoptotic signaling pathway in response to DNA damage	8	6	2	CDKN1A,PHLDA3	16.8542	0.00525716
p53-dependent	BP	7	GO:0009755	hormone-mediated signaling pathway	6	12	1	FHL2	4.21354	0.214449
p53-dependent	BP	7	GO:0009966	regulation of signal transduction	5	206	6	BBC3,EDA2R,PHLDA3,PLK2,SERPINE1,TRIM22	1.47269	0.200075
p53-dependent	BP	7	GO:0009967	positive regulation of signal transduction	6	98	4	BBC3,EDA2R,PLK2,TRIM22	2.06378	0.11728
p53-dependent	BP	7	GO:0009968	negative regulation of signal transduction	6	104	2	PHLDA3,SERPINE1	0.972356	0.630877
p53-dependent	BP	7	GO:0010469	regulation of receptor activity	6	14	1	SERPINE1	3.61161	0.245692
p53-dependent	BP	7	GO:0016055	Wnt signaling pathway	7	32	1	GRHL3	1.58008	0.478959
p53-dependent	BP	7	GO:0019221	cytokine-mediated signaling pathway	6	47	2	EDA2R,TRIM22	2.1516	0.236942
p53-dependent	BP	7	GO:0030193	regulation of blood coagulation	7	5	1	SERPINE1	10.1125	0.0952791
p53-dependent	BP	7	GO:0030194	positive regulation of blood coagulation	8	2	1	SERPINE1	25.2812	0.0391878
p53-dependent	BP	7	GO:0030195	negative regulation of blood coagulation	8	3	1	SERPINE1	16.8542	0.0582374
p53-dependent	BP	7	GO:0030330	DNA damage response, signal transduction by p53 class mediator	7	14	3	BTG2,CDKN1A,PLK2	10.8348	0.00202777
p53-dependent	BP	7	GO:0030518	intracellular steroid hormone receptor signaling pathway	8	5	1	FHL2	10.1125	0.0952791
p53-dependent	BP	7	GO:0030521	androgen receptor signaling pathway	9	4	1	FHL2	12.6406	0.0769324
p53-dependent	BP	7	GO:0030522	intracellular receptor signaling pathway	5	16	1	FHL2	3.16016	0.275768
p53-dependent	BP	7	GO:0032486	Rap protein signal transduction	8	2	1	PLK2	25.2812	0.0391878
p53-dependent	BP	7	GO:0033209	tumor necrosis factor-mediated signaling pathway	7	8	1	EDA2R	6.32031	0.148289
p53-dependent	BP	7	GO:0035491	positive regulation of leukotriene production involved in inflammatory response	8	1	1	SERPINE1	50.5625	0.0197775
p53-dependent	BP	7	GO:0035556	intracellular signal transduction	5	125	8	BBC3,BTG2,CDKN1A,EDA2R,PHLDA3,PLK2,RRAD,ZMAT3	3.236	0.00113617
p53-dependent	BP	7	GO:0035567	non-canonical Wnt signaling pathway	8	13	1	GRHL3	3.88942	0.230219
p53-dependent	BP	7	GO:0042730	fibrinolysis	9	1	1	SERPINE1	50.5625	0.0197775
p53-dependent	BP	7	GO:0042770	signal transduction in response to DNA damage	6	14	3	BTG2,CDKN1A,PLK2	10.8348	0.00202777
p53-dependent	BP	7	GO:0042771	intrinsic apoptotic signaling pathway in response to DNA damage by p53 class mediator	9	3	2	CDKN1A,PHLDA3	33.7083	0.00108873
p53-dependent	BP	7	GO:0042772	DNA damage response, signal transduction resulting in transcription	7	1	1	CDKN1A	50.5625	0.0197775
p53-dependent	BP	7	GO:0043122	regulation of I-kappaB kinase/NF-kappaB signaling	7	19	3	EDA2R,PLK2,TRIM22	7.98355	0.00507882
p53-dependent	BP	7	GO:0043123	positive regulation of I-kappaB kinase/NF-kappaB signaling	8	13	3	EDA2R,PLK2,TRIM22	11.6683	0.00161279
p53-dependent	BP	7	GO:0043401	steroid hormone mediated signaling pathway	7	11	1	FHL2	4.59659	0.198377
p53-dependent	BP	7	GO:0050727	regulation of inflammatory response	6	24	1	SERPINE1	2.10677	0.385187
p53-dependent	BP	7	GO:0050729	positive regulation of inflammatory response	7	11	1	SERPINE1	4.59659	0.198377
p53-dependent	BP	7	GO:0051896	regulation of protein kinase B signaling	7	9	1	PHLDA3	5.61806	0.165302
p53-dependent	BP	7	GO:0051898	negative regulation of protein kinase B signaling	8	2	1	PHLDA3	25.2812	0.0391878
p53-dependent	BP	7	GO:0051917	regulation of fibrinolysis	8	1	1	SERPINE1	50.5625	0.0197775
p53-dependent	BP	7	GO:0051918	negative regulation of fibrinolysis	9	1	1	SERPINE1	50.5625	0.0197775
p53-dependent	BP	7	GO:0060333	interferon-gamma-mediated signaling pathway	7	9	1	TRIM22	5.61806	0.165302
p53-dependent	BP	7	GO:0061041	regulation of wound healing	6	9	1	SERPINE1	5.61806	0.165302
p53-dependent	BP	7	GO:0061045	negative regulation of wound healing	7	4	1	SERPINE1	12.6406	0.0769324
p53-dependent	BP	7	GO:0070304	positive regulation of stress-activated protein kinase signaling cascade	8	12	1	EDA2R	4.21354	0.214449
p53-dependent	BP	7	GO:0072331	signal transduction by p53 class mediator	6	19	6	BTG2,CDKN1A,EDA2R,PHLDA3,PLK2,ZMAT3	15.9671	4.94097e-07
p53-dependent	BP	7	GO:0072332	intrinsic apoptotic signaling pathway by p53 class mediator	8	6	4	CDKN1A,EDA2R,PHLDA3,ZMAT3	33.7083	1.50446e-06
p53-dependent	BP	7	GO:0090200	positive regulation of release of cytochrome c from mitochondria	9	4	1	BBC3	12.6406	0.0769324
p53-dependent	BP	7	GO:0090303	positive regulation of wound healing	7	3	1	SERPINE1	16.8542	0.0582374
p53-dependent	BP	7	GO:0097190	apoptotic signaling pathway	6	25	5	BBC3,CDKN1A,EDA2R,PHLDA3,ZMAT3	10.1125	6.45865e-05
p53-dependent	BP	7	GO:0097193	intrinsic apoptotic signaling pathway	7	12	5	BBC3,CDKN1A,EDA2R,PHLDA3,ZMAT3	21.0677	1.11915e-06
p53-dependent	BP	7	GO:1902041	regulation of extrinsic apoptotic signaling pathway via death domain receptors	9	6	1	SERPINE1	8.42708	0.113284
p53-dependent	BP	7	GO:1902042	negative regulation of extrinsic apoptotic signaling pathway via death domain receptors	10	5	1	SERPINE1	10.1125	0.0952791
p53-dependent	BP	7	GO:1902531	regulation of intracellular signal transduction	6	139	4	EDA2R,PHLDA3,PLK2,TRIM22	1.45504	0.28951
p53-dependent	BP	7	GO:1902532	negative regulation of intracellular signal transduction	7	45	1	PHLDA3	1.12361	0.603291
p53-dependent	BP	7	GO:1902533	positive regulation of intracellular signal transduction	7	69	3	EDA2R,PLK2,TRIM22	2.19837	0.149184
p53-dependent	BP	7	GO:1903034	regulation of response to wounding	5	10	1	SERPINE1	5.05625	0.181996
p53-dependent	BP	7	GO:2001233	regulation of apoptotic signaling pathway	7	30	2	BBC3,SERPINE1	3.37083	0.115625
p53-dependent	BP	7	GO:2001234	negative regulation of apoptotic signaling pathway	8	18	1	SERPINE1	2.80903	0.304716
p53-dependent	BP	7	GO:2001235	positive regulation of apoptotic signaling pathway	8	13	1	BBC3	3.88942	0.230219
p53-dependent	BP	7	GO:2001236	regulation of extrinsic apoptotic signaling pathway	8	18	1	SERPINE1	2.80903	0.304716
p53-dependent	BP	7	GO:2001237	negative regulation of extrinsic apoptotic signaling pathway	9	13	1	SERPINE1	3.88942	0.230219
NFkB-dependent	BP	7	GO:0001959	regulation of cytokine-mediated signaling pathway	6	15	3	BIRC3,TNFAIP3,TRAF1	11.5571	0.00166466
NFkB-dependent	BP	7	GO:0002676	regulation of chronic inflammatory response	7	1	1	TNFAIP3	57.7857	0.0173053
NFkB-dependent	BP	7	GO:0002677	negative regulation of chronic inflammatory response	8	1	1	TNFAIP3	57.7857	0.0173053
NFkB-dependent	BP	7	GO:0006984	ER-nucleus signaling pathway	5	3	1	CXCL8	19.2619	0.0510848
NFkB-dependent	BP	7	GO:0007165	signal transduction	4	322	10	BIRC3,CD83,CXCL8,NFKB1,NFKB2,NFKBIA,RELB,RRAD,TNFAIP3,TRAF1	1.79459	0.0160727
NFkB-dependent	BP	7	GO:0007166	cell surface receptor signaling pathway	5	182	5	BIRC3,CXCL8,NFKB1,NFKBIA,RELB	1.58752	0.187381
NFkB-dependent	BP	7	GO:0007186	G-protein coupled receptor signaling pathway	5	42	1	CXCL8	1.37585	0.52886
NFkB-dependent	BP	7	GO:0007249	I-kappaB kinase/NF-kappaB signaling	6	6	4	BIRC3,NFKB1,NFKB2,RELB	38.5238	8.30788e-07
NFkB-dependent	BP	7	GO:0007264	small GTPase mediated signal transduction	6	27	1	RRAD	2.14021	0.380688
NFkB-dependent	BP	7	GO:0007596	blood coagulation	5	11	1	CYP4F11	5.25325	0.17571
NFkB-dependent	BP	7	GO:0008277	regulation of G-protein coupled receptor protein signaling pathway	6	8	1	CXCL8	7.22321	0.130874
NFkB-dependent	BP	7	GO:0008593	regulation of Notch signaling pathway	6	8	1	NFKBIA	7.22321	0.130874
NFkB-dependent	BP	7	GO:0009966	regulation of signal transduction	5	206	6	BIRC3,CXCL8,NFKB1,NFKBIA,TNFAIP3,TRAF1	1.68308	0.118073
NFkB-dependent	BP	7	GO:0009967	positive regulation of signal transduction	6	98	2	BIRC3,NFKB1	1.1793	0.521154
NFkB-dependent	BP	7	GO:0009968	negative regulation of signal transduction	6	104	3	CXCL8,NFKBIA,TNFAIP3	1.6669	0.264195
NFkB-dependent	BP	7	GO:0010803	regulation of tumor necrosis factor-mediated signaling pathway	7	4	3	BIRC3,TNFAIP3,TRAF1	43.3393	1.63912e-05
NFkB-dependent	BP	7	GO:0019221	cytokine-mediated signaling pathway	6	47	2	BIRC3,CXCL8	2.45897	0.193036
NFkB-dependent	BP	7	GO:0019722	calcium-mediated signaling	7	11	1	CXCL8	5.25325	0.17571
NFkB-dependent	BP	7	GO:0019932	second-messenger-mediated signaling	6	18	1	CXCL8	3.21032	0.272108
NFkB-dependent	BP	7	GO:0030111	regulation of Wnt signaling pathway	6	29	1	NFKB1	1.99261	0.402679
NFkB-dependent	BP	7	GO:0030177	positive regulation of Wnt signaling pathway	7	8	1	NFKB1	7.22321	0.130874
NFkB-dependent	BP	7	GO:0030522	intracellular receptor signaling pathway	5	16	2	NFKBIA,TNFAIP3	7.22321	0.0290708
NFkB-dependent	BP	7	GO:0031098	stress-activated protein kinase signaling cascade	6	9	1	NFKB1	6.42063	0.146065
NFkB-dependent	BP	7	GO:0033209	tumor necrosis factor-mediated signaling pathway	7	8	1	BIRC3	7.22321	0.130874
NFkB-dependent	BP	7	GO:0035556	intracellular signal transduction	5	125	8	BIRC3,CXCL8,NFKB1,NFKB2,NFKBIA,RELB,RRAD,TNFAIP3	3.69829	0.000349502
NFkB-dependent	BP	7	GO:0035872	nucleotide-binding domain, leucine rich repeat containing receptor signaling pathway	6	4	2	NFKBIA,TNFAIP3	28.8929	0.00163761
NFkB-dependent	BP	7	GO:0038061	NIK/NF-kappaB signaling	6	6	4	BIRC3,NFKB1,NFKB2,RELB	38.5238	8.30788e-07
NFkB-dependent	BP	7	GO:0043122	regulation of I-kappaB kinase/NF-kappaB signaling	7	19	3	BIRC3,NFKBIA,TNFAIP3	9.12406	0.00340171
NFkB-dependent	BP	7	GO:0043123	positive regulation of I-kappaB kinase/NF-kappaB signaling	8	13	1	BIRC3	4.44505	0.204396
NFkB-dependent	BP	7	GO:0043124	negative regulation of I-kappaB kinase/NF-kappaB signaling	8	6	2	NFKBIA,TNFAIP3	19.2619	0.00401333
NFkB-dependent	BP	7	GO:0045744	negative regulation of G-protein coupled receptor protein signaling pathway	7	3	1	CXCL8	19.2619	0.0510848
NFkB-dependent	BP	7	GO:0045746	negative regulation of Notch signaling pathway	7	4	1	NFKBIA	14.4464	0.0675672
NFkB-dependent	BP	7	GO:0050727	regulation of inflammatory response	6	24	3	BIRC3,NFKB1,TNFAIP3	7.22321	0.00674732
NFkB-dependent	BP	7	GO:0050728	negative regulation of inflammatory response	7	9	2	NFKB1,TNFAIP3	12.8413	0.00934883
NFkB-dependent	BP	7	GO:0060828	regulation of canonical Wnt signaling pathway	7	23	1	NFKB1	2.51242	0.334435
NFkB-dependent	BP	7	GO:0061041	regulation of wound healing	6	9	1	TNFAIP3	6.42063	0.146065
NFkB-dependent	BP	7	GO:0070098	chemokine-mediated signaling pathway	7	7	1	CXCL8	8.2551	0.115433
NFkB-dependent	BP	7	GO:0090263	positive regulation of canonical Wnt signaling pathway	8	6	1	NFKB1	9.63095	0.0997374
NFkB-dependent	BP	7	GO:1902041	regulation of extrinsic apoptotic signaling pathway via death domain receptors	9	6	1	TNFAIP3	9.63095	0.0997374
NFkB-dependent	BP	7	GO:1902042	negative regulation of extrinsic apoptotic signaling pathway via death domain receptors	10	5	1	TNFAIP3	11.5571	0.0837834
NFkB-dependent	BP	7	GO:1902531	regulation of intracellular signal transduction	6	139	3	BIRC3,NFKBIA,TNFAIP3	1.24717	0.442066
NFkB-dependent	BP	7	GO:1902532	negative regulation of intracellular signal transduction	7	45	2	NFKBIA,TNFAIP3	2.56825	0.18027
NFkB-dependent	BP	7	GO:1902533	positive regulation of intracellular signal transduction	7	69	1	BIRC3	0.837474	0.715975
NFkB-dependent	BP	7	GO:1903034	regulation of response to wounding	5	10	1	TNFAIP3	5.77857	0.161009
NFkB-dependent	BP	7	GO:2000348	regulation of CD40 signaling pathway	6	1	1	TNFAIP3	57.7857	0.0173053
NFkB-dependent	BP	7	GO:2000349	negative regulation of CD40 signaling pathway	7	1	1	TNFAIP3	57.7857	0.0173053
NFkB-dependent	BP	7	GO:2001233	regulation of apoptotic signaling pathway	7	30	2	TNFAIP3,TRAF1	3.85238	0.0917653
NFkB-dependent	BP	7	GO:2001234	negative regulation of apoptotic signaling pathway	8	18	1	TNFAIP3	3.21032	0.272108
NFkB-dependent	BP	7	GO:2001236	regulation of extrinsic apoptotic signaling pathway	8	18	2	TNFAIP3,TRAF1	6.42063	0.0363379
NFkB-dependent	BP	7	GO:2001237	negative regulation of extrinsic apoptotic signaling pathway	9	13	1	TNFAIP3	4.44505	0.204396
p53-dependent	BP	8	GO:0000079	regulation of cyclin-dependent protein serine/threonine kinase activity	11	16	1	CDKN1A	3.16016	0.275768
p53-dependent	BP	8	GO:0000122	negative regulation of transcription from RNA polymerase II promoter	11	76	2	BTG2,FHL2	1.33059	0.452922
p53-dependent	BP	8	GO:0001558	regulation of cell growth	5	33	1	CDKN1A	1.5322	0.489688
p53-dependent	BP	8	GO:0001932	regulation of protein phosphorylation	8	120	2	CDKN1A,EDA2R	0.842708	0.712748
p53-dependent	BP	8	GO:0001933	negative regulation of protein phosphorylation	9	42	1	CDKN1A	1.20387	0.577356
p53-dependent	BP	8	GO:0001934	positive regulation of protein phosphorylation	9	80	2	CDKN1A,EDA2R	1.26406	0.480812
p53-dependent	BP	8	GO:0006293	nucleotide-excision repair, preincision complex stabilization	9	1	1	DDB2	50.5625	0.0197775
p53-dependent	BP	8	GO:0006355	regulation of transcription, DNA-templated	9	245	7	BTG2,CDKN1A,EDA2R,FHL2,GRHL3,SERPINE1,TRIM22	1.44464	0.179886
p53-dependent	BP	8	GO:0006357	regulation of transcription from RNA polymerase II promoter	10	162	5	BTG2,CDKN1A,FHL2,GRHL3,SERPINE1	1.56057	0.200617
p53-dependent	BP	8	GO:0006417	regulation of translation	7	14	1	BTG2	3.61161	0.245692
p53-dependent	BP	8	GO:0006469	negative regulation of protein kinase activity	10	27	1	CDKN1A	1.87269	0.422066
p53-dependent	BP	8	GO:0010466	negative regulation of peptidase activity	9	9	1	SERPINE1	5.61806	0.165302
p53-dependent	BP	8	GO:0010506	regulation of autophagy	4	16	2	PLK2,TRIM22	6.32031	0.0374599
p53-dependent	BP	8	GO:0010508	positive regulation of autophagy	5	7	2	PLK2,TRIM22	14.4464	0.00727508
p53-dependent	BP	8	GO:0010557	positive regulation of macromolecule biosynthetic process	6	136	3	FHL2,GRHL3,SERPINE1	1.11535	0.520896
p53-dependent	BP	8	GO:0010638	positive regulation of organelle organization	6	47	1	BBC3	1.0758	0.619743
p53-dependent	BP	8	GO:0010757	negative regulation of plasminogen activation	10	1	1	SERPINE1	50.5625	0.0197775
p53-dependent	BP	8	GO:0010821	regulation of mitochondrion organization	6	11	1	BBC3	4.59659	0.198377
p53-dependent	BP	8	GO:0010822	positive regulation of mitochondrion organization	7	8	1	BBC3	6.32031	0.148289
p53-dependent	BP	8	GO:0010951	negative regulation of endopeptidase activity	10	9	1	SERPINE1	5.61806	0.165302
p53-dependent	BP	8	GO:0010955	negative regulation of protein processing	9	4	1	SERPINE1	12.6406	0.0769324
p53-dependent	BP	8	GO:0017148	negative regulation of translation	8	8	1	BTG2	6.32031	0.148289
p53-dependent	BP	8	GO:0030100	regulation of endocytosis	6	12	1	SERPINE1	4.21354	0.214449
p53-dependent	BP	8	GO:0030162	regulation of proteolysis	6	37	2	PLK2,SERPINE1	2.73311	0.163457
p53-dependent	BP	8	GO:0030308	negative regulation of cell growth	6	22	1	CDKN1A	2.2983	0.359388
p53-dependent	BP	8	GO:0030888	regulation of B cell proliferation	8	5	1	CDKN1A	10.1125	0.0952791
p53-dependent	BP	8	GO:0030890	positive regulation of B cell proliferation	9	5	1	CDKN1A	10.1125	0.0952791
p53-dependent	BP	8	GO:0031324	negative regulation of cellular metabolic process	5	183	5	BTG2,CDKN1A,FHL2,SERPINE1,TRIM22	1.38149	0.284801
p53-dependent	BP	8	GO:0031325	positive regulation of cellular metabolic process	5	227	7	BTG2,CDKN1A,EDA2R,FHL2,GRHL3,PLK2,SERPINE1	1.5592	0.130589
p53-dependent	BP	8	GO:0031328	positive regulation of cellular biosynthetic process	6	141	3	FHL2,GRHL3,SERPINE1	1.0758	0.5476
p53-dependent	BP	8	GO:0031334	positive regulation of protein complex assembly	6	20	1	DDB2	2.52813	0.332577
p53-dependent	BP	8	GO:0031344	regulation of cell projection organization	5	45	1	PLK2	1.12361	0.603291
p53-dependent	BP	8	GO:0031345	negative regulation of cell projection organization	6	17	1	PLK2	2.97426	0.29038
p53-dependent	BP	8	GO:0031401	positive regulation of protein modification process	8	103	2	CDKN1A,EDA2R	0.981796	0.625267
p53-dependent	BP	8	GO:0032268	regulation of cellular protein metabolic process	6	171	5	BTG2,CDKN1A,EDA2R,PLK2,SERPINE1	1.47844	0.235377
p53-dependent	BP	8	GO:0032269	negative regulation of cellular protein metabolic process	7	67	3	BTG2,CDKN1A,SERPINE1	2.26399	0.139767
p53-dependent	BP	8	GO:0032270	positive regulation of cellular protein metabolic process	7	117	3	CDKN1A,EDA2R,PLK2	1.29647	0.414413
p53-dependent	BP	8	GO:0032872	regulation of stress-activated MAPK cascade	10	14	1	EDA2R	3.61161	0.245692
p53-dependent	BP	8	GO:0032874	positive regulation of stress-activated MAPK cascade	11	12	1	EDA2R	4.21354	0.214449
p53-dependent	BP	8	GO:0032886	regulation of microtubule-based process	4	15	1	PLK2	3.37083	0.260873
p53-dependent	BP	8	GO:0032946	positive regulation of mononuclear cell proliferation	7	14	1	CDKN1A	3.61161	0.245692
p53-dependent	BP	8	GO:0032956	regulation of actin cytoskeleton organization	7	23	1	GRHL3	2.19837	0.372412
p53-dependent	BP	8	GO:0032970	regulation of actin filament-based process	4	26	1	GRHL3	1.94471	0.41001
p53-dependent	BP	8	GO:0033043	regulation of organelle organization	5	87	3	BBC3,GRHL3,PLK2	1.74353	0.242486
p53-dependent	BP	8	GO:0033673	negative regulation of kinase activity	9	27	1	CDKN1A	1.87269	0.422066
p53-dependent	BP	8	GO:0033674	positive regulation of kinase activity	9	41	1	CDKN1A	1.23323	0.568363
p53-dependent	BP	8	GO:0042325	regulation of phosphorylation	7	124	2	CDKN1A,EDA2R	0.815524	0.730925
p53-dependent	BP	8	GO:0042326	negative regulation of phosphorylation	8	44	1	CDKN1A	1.14915	0.594816
p53-dependent	BP	8	GO:0042327	positive regulation of phosphorylation	8	80	2	CDKN1A,EDA2R	1.26406	0.480812
p53-dependent	BP	8	GO:0043254	regulation of protein complex assembly	5	30	1	DDB2	1.68542	0.456863
p53-dependent	BP	8	GO:0043408	regulation of MAPK cascade	9	62	1	EDA2R	0.815524	0.724238
p53-dependent	BP	8	GO:0043410	positive regulation of MAPK cascade	10	45	1	EDA2R	1.12361	0.603291
p53-dependent	BP	8	GO:0043549	regulation of kinase activity	8	70	1	CDKN1A	0.722321	0.768287
p53-dependent	BP	8	GO:0044089	positive regulation of cellular component biogenesis	4	36	1	DDB2	1.40451	0.520647
p53-dependent	BP	8	GO:0045736	negative regulation of cyclin-dependent protein serine/threonine kinase activity	12	6	1	CDKN1A	8.42708	0.113284
p53-dependent	BP	8	GO:0045807	positive regulation of endocytosis	7	6	1	SERPINE1	8.42708	0.113284
p53-dependent	BP	8	GO:0045859	regulation of protein kinase activity	9	68	1	CDKN1A	0.743566	0.75794
p53-dependent	BP	8	GO:0045860	positive regulation of protein kinase activity	10	41	1	CDKN1A	1.23323	0.568363
p53-dependent	BP	8	GO:0045861	negative regulation of proteolysis	8	12	1	SERPINE1	4.21354	0.214449
p53-dependent	BP	8	GO:0045862	positive regulation of proteolysis	8	24	1	PLK2	2.10677	0.385187
p53-dependent	BP	8	GO:0045892	negative regulation of transcription, DNA-templated	10	103	2	BTG2,FHL2	0.981796	0.625267
p53-dependent	BP	8	GO:0045893	positive regulation of transcription, DNA-templated	10	121	3	FHL2,GRHL3,SERPINE1	1.25362	0.437335
p53-dependent	BP	8	GO:0045944	positive regulation of transcription from RNA polymerase II promoter	11	102	2	GRHL3,SERPINE1	0.991422	0.619599
p53-dependent	BP	8	GO:0046328	regulation of JNK cascade	11	11	1	EDA2R	4.59659	0.198377
p53-dependent	BP	8	GO:0046330	positive regulation of JNK cascade	12	9	1	EDA2R	5.61806	0.165302
p53-dependent	BP	8	GO:0048259	regulation of receptor-mediated endocytosis	7	3	1	SERPINE1	16.8542	0.0582374
p53-dependent	BP	8	GO:0048260	positive regulation of receptor-mediated endocytosis	8	2	1	SERPINE1	25.2812	0.0391878
p53-dependent	BP	8	GO:0050671	positive regulation of lymphocyte proliferation	8	13	1	CDKN1A	3.88942	0.230219
p53-dependent	BP	8	GO:0050794	regulation of cellular process	3	625	15	BBC3,BTG2,CDKN1A,CNN1,DDB2,EDA2R,FHL2,GRHL3,PHLDA3,PLK2,RRAD,SERPINE1,SLC30A1,TRIM22,ZMAT3	1.2135	0.0897519
p53-dependent	BP	8	GO:0050871	positive regulation of B cell activation	8	7	1	CDKN1A	7.22321	0.130952
p53-dependent	BP	8	GO:0051090	regulation of sequence-specific DNA binding transcription factor activity	10	34	2	EDA2R,TRIM22	2.97426	0.142466
p53-dependent	BP	8	GO:0051091	positive regulation of sequence-specific DNA binding transcription factor activity	11	21	2	EDA2R,TRIM22	4.81548	0.0618854
p53-dependent	BP	8	GO:0051092	positive regulation of NF-kappaB transcription factor activity	12	13	2	EDA2R,TRIM22	7.77885	0.0252075
p53-dependent	BP	8	GO:0051128	regulation of cellular component organization	4	174	6	BBC3,CDKN1A,DDB2,GRHL3,PLK2,SERPINE1	1.74353	0.106763
p53-dependent	BP	8	GO:0051174	regulation of phosphorus metabolic process	5	138	2	CDKN1A,EDA2R	0.73279	0.787668
p53-dependent	BP	8	GO:0051246	regulation of protein metabolic process	5	178	5	BTG2,CDKN1A,EDA2R,PLK2,SERPINE1	1.42029	0.263829
p53-dependent	BP	8	GO:0051247	positive regulation of protein metabolic process	6	120	3	CDKN1A,EDA2R,PLK2	1.26406	0.431623
p53-dependent	BP	8	GO:0051249	regulation of lymphocyte activation	6	32	1	CDKN1A	1.58008	0.478959
p53-dependent	BP	8	GO:0051252	regulation of RNA metabolic process	6	253	7	BTG2,CDKN1A,EDA2R,FHL2,GRHL3,SERPINE1,TRIM22	1.39896	0.204539
p53-dependent	BP	8	GO:0051270	regulation of cellular component movement	4	80	1	SERPINE1	0.632031	0.814092
p53-dependent	BP	8	GO:0051271	negative regulation of cellular component movement	5	19	1	SERPINE1	2.66118	0.31878
p53-dependent	BP	8	GO:0051272	positive regulation of cellular component movement	5	52	1	SERPINE1	0.972356	0.65812
p53-dependent	BP	8	GO:0051493	regulation of cytoskeleton organization	6	37	2	GRHL3,PLK2	2.73311	0.163457
p53-dependent	BP	8	GO:0052547	regulation of peptidase activity	7	16	1	SERPINE1	3.16016	0.275768
p53-dependent	BP	8	GO:0052548	regulation of endopeptidase activity	8	16	1	SERPINE1	3.16016	0.275768
p53-dependent	BP	8	GO:0060213	positive regulation of nuclear-transcribed mRNA poly(A) tail shortening	11	2	1	BTG2	25.2812	0.0391878
p53-dependent	BP	8	GO:0061014	positive regulation of mRNA catabolic process	9	4	1	BTG2	12.6406	0.0769324
p53-dependent	BP	8	GO:0070613	regulation of protein processing	7	5	1	SERPINE1	10.1125	0.0952791
p53-dependent	BP	8	GO:0071900	regulation of protein serine/threonine kinase activity	10	43	1	CDKN1A	1.17587	0.586172
p53-dependent	BP	8	GO:0071901	negative regulation of protein serine/threonine kinase activity	11	16	1	CDKN1A	3.16016	0.275768
p53-dependent	BP	8	GO:1900153	positive regulation of nuclear-transcribed mRNA catabolic process, deadenylation-dependent decay	10	3	1	BTG2	16.8542	0.0582374
p53-dependent	BP	8	GO:1902115	regulation of organelle assembly	6	13	1	PLK2	3.88942	0.230219
p53-dependent	BP	8	GO:1902679	negative regulation of RNA biosynthetic process	8	106	3	BTG2,FHL2,TRIM22	1.43101	0.350764
p53-dependent	BP	8	GO:1903506	regulation of nucleic acid-templated transcription	8	246	7	BTG2,CDKN1A,EDA2R,FHL2,GRHL3,SERPINE1,TRIM22	1.43877	0.182879
p53-dependent	BP	8	GO:1903507	negative regulation of nucleic acid-templated transcription	9	104	3	BTG2,FHL2,TRIM22	1.45853	0.339175
p53-dependent	BP	8	GO:1904031	positive regulation of cyclin-dependent protein kinase activity	11	5	1	CDKN1A	10.1125	0.0952791
p53-dependent	BP	8	GO:2000278	regulation of DNA biosynthetic process	7	7	1	CDKN1A	7.22321	0.130952
p53-dependent	BP	8	GO:2000377	regulation of reactive oxygen species metabolic process	5	17	1	CDKN1A	2.97426	0.29038
p53-dependent	BP	8	GO:2000379	positive regulation of reactive oxygen species metabolic process	6	11	1	CDKN1A	4.59659	0.198377
p53-dependent	BP	8	GO:2001141	regulation of RNA biosynthetic process	7	247	7	BTG2,CDKN1A,EDA2R,FHL2,GRHL3,SERPINE1,TRIM22	1.43295	0.185897
NFkB-dependent	BP	8	GO:0000079	regulation of cyclin-dependent protein serine/threonine kinase activity	11	16	1	TNFAIP3	3.61161	0.245692
NFkB-dependent	BP	8	GO:0000122	negative regulation of transcription from RNA polymerase II promoter	11	76	3	NFKB1,NFKB2,RELB	2.28102	0.136521
NFkB-dependent	BP	8	GO:0001932	regulation of protein phosphorylation	8	120	1	TNFAIP3	0.481548	0.896444
NFkB-dependent	BP	8	GO:0001933	negative regulation of protein phosphorylation	9	42	1	TNFAIP3	1.37585	0.52886
NFkB-dependent	BP	8	GO:0002695	negative regulation of leukocyte activation	6	17	1	TNFAIP3	3.39916	0.259009
NFkB-dependent	BP	8	GO:0006355	regulation of transcription, DNA-templated	9	245	6	NFKB1,NFKB2,NFKBIA,RELB,TNFAIP3,TRAF1	1.41516	0.225009
NFkB-dependent	BP	8	GO:0006357	regulation of transcription from RNA polymerase II promoter	10	162	4	NFKB1,NFKB2,NFKBIA,RELB	1.42681	0.301802
NFkB-dependent	BP	8	GO:0006469	negative regulation of protein kinase activity	10	27	1	TNFAIP3	2.14021	0.380688
NFkB-dependent	BP	8	GO:0010466	negative regulation of peptidase activity	9	9	1	BIRC3	6.42063	0.146065
NFkB-dependent	BP	8	GO:0010557	positive regulation of macromolecule biosynthetic process	6	136	4	NFKB1,NFKB2,NFKBIA,RELB	1.69958	0.196512
NFkB-dependent	BP	8	GO:0010894	negative regulation of steroid biosynthetic process	8	3	1	NFKB1	19.2619	0.0510848
NFkB-dependent	BP	8	GO:0010951	negative regulation of endopeptidase activity	10	9	1	BIRC3	6.42063	0.146065
NFkB-dependent	BP	8	GO:0010955	negative regulation of protein processing	9	4	1	BIRC3	14.4464	0.0675672
NFkB-dependent	BP	8	GO:0010956	negative regulation of calcidiol 1-monooxygenase activity	10	1	1	NFKB1	57.7857	0.0173053
NFkB-dependent	BP	8	GO:0010957	negative regulation of vitamin D biosynthetic process	9	2	1	NFKB1	28.8929	0.0343322
NFkB-dependent	BP	8	GO:0030162	regulation of proteolysis	6	37	1	BIRC3	1.56178	0.48359
NFkB-dependent	BP	8	GO:0031324	negative regulation of cellular metabolic process	5	183	5	BIRC3,NFKB1,NFKB2,RELB,TNFAIP3	1.57884	0.190604
NFkB-dependent	BP	8	GO:0031325	positive regulation of cellular metabolic process	5	227	6	BIRC3,NFKB1,NFKB2,NFKBIA,RELB,TNFAIP3	1.52738	0.171216
NFkB-dependent	BP	8	GO:0031328	positive regulation of cellular biosynthetic process	6	141	4	NFKB1,NFKB2,NFKBIA,RELB	1.63931	0.215603
NFkB-dependent	BP	8	GO:0031396	regulation of protein ubiquitination	9	17	2	BIRC3,TNFAIP3	6.79832	0.032622
NFkB-dependent	BP	8	GO:0031397	negative regulation of protein ubiquitination	10	7	1	TNFAIP3	8.2551	0.115433
NFkB-dependent	BP	8	GO:0031398	positive regulation of protein ubiquitination	10	12	1	BIRC3	4.81548	0.190171
NFkB-dependent	BP	8	GO:0031401	positive regulation of protein modification process	8	103	1	BIRC3	0.561026	0.853859
NFkB-dependent	BP	8	GO:0032088	negative regulation of NF-kappaB transcription factor activity	12	6	2	NFKBIA,TNFAIP3	19.2619	0.00401333
NFkB-dependent	BP	8	GO:0032268	regulation of cellular protein metabolic process	6	171	4	BIRC3,NFKB1,NFKBIA,TNFAIP3	1.35171	0.340849
NFkB-dependent	BP	8	GO:0032269	negative regulation of cellular protein metabolic process	7	67	3	BIRC3,NFKB1,TNFAIP3	2.58742	0.102173
NFkB-dependent	BP	8	GO:0032270	positive regulation of cellular protein metabolic process	7	117	3	BIRC3,NFKBIA,TNFAIP3	1.48168	0.329702
NFkB-dependent	BP	8	GO:0033673	negative regulation of kinase activity	9	27	1	TNFAIP3	2.14021	0.380688
NFkB-dependent	BP	8	GO:0042035	regulation of cytokine biosynthetic process	6	11	1	NFKB1	5.25325	0.17571
NFkB-dependent	BP	8	GO:0042036	negative regulation of cytokine biosynthetic process	7	6	1	NFKB1	9.63095	0.0997374
NFkB-dependent	BP	8	GO:0042325	regulation of phosphorylation	7	124	1	TNFAIP3	0.466014	0.904625
NFkB-dependent	BP	8	GO:0042326	negative regulation of phosphorylation	8	44	1	TNFAIP3	1.31331	0.545914
NFkB-dependent	BP	8	GO:0043154	negative regulation of cysteine-type endopeptidase activity involved in apoptotic process	12	7	1	BIRC3	8.2551	0.115433
NFkB-dependent	BP	8	GO:0043281	regulation of cysteine-type endopeptidase activity involved in apoptotic process	10	14	1	BIRC3	4.12755	0.218389
NFkB-dependent	BP	8	GO:0043433	negative regulation of sequence-specific DNA binding transcription factor activity	11	16	2	NFKBIA,TNFAIP3	7.22321	0.0290708
NFkB-dependent	BP	8	GO:0043549	regulation of kinase activity	8	70	1	TNFAIP3	0.82551	0.721349
NFkB-dependent	BP	8	GO:0045075	regulation of interleukin-12 biosynthetic process	7	2	1	NFKB1	28.8929	0.0343322
NFkB-dependent	BP	8	GO:0045083	negative regulation of interleukin-12 biosynthetic process	8	1	1	NFKB1	57.7857	0.0173053
NFkB-dependent	BP	8	GO:0045091	regulation of single stranded viral RNA replication via double stranded DNA intermediate	8	1	1	CXCL8	57.7857	0.0173053
NFkB-dependent	BP	8	GO:0045736	negative regulation of cyclin-dependent protein serine/threonine kinase activity	12	6	1	TNFAIP3	9.63095	0.0997374
NFkB-dependent	BP	8	GO:0045859	regulation of protein kinase activity	9	68	1	TNFAIP3	0.84979	0.710506
NFkB-dependent	BP	8	GO:0045861	negative regulation of proteolysis	8	12	1	BIRC3	4.81548	0.190171
NFkB-dependent	BP	8	GO:0045892	negative regulation of transcription, DNA-templated	10	103	3	NFKB1,NFKB2,RELB	1.68308	0.259258
NFkB-dependent	BP	8	GO:0045893	positive regulation of transcription, DNA-templated	10	121	4	NFKB1,NFKB2,NFKBIA,RELB	1.91027	0.143606
NFkB-dependent	BP	8	GO:0045944	positive regulation of transcription from RNA polymerase II promoter	11	102	4	NFKB1,NFKB2,NFKBIA,RELB	2.26611	0.0877951
NFkB-dependent	BP	8	GO:0046890	regulation of lipid biosynthetic process	6	14	1	NFKB1	4.12755	0.218389
NFkB-dependent	BP	8	GO:0050794	regulation of cellular process	3	625	10	BIRC3,CD83,CXCL8,NFKB1,NFKB2,NFKBIA,RELB,RRAD,TNFAIP3,TRAF1	0.924571	0.806148
NFkB-dependent	BP	8	GO:0050810	regulation of steroid biosynthetic process	7	7	1	NFKB1	8.2551	0.115433
NFkB-dependent	BP	8	GO:0050869	negative regulation of B cell activation	8	4	1	TNFAIP3	14.4464	0.0675672
NFkB-dependent	BP	8	GO:0051055	negative regulation of lipid biosynthetic process	7	8	1	NFKB1	7.22321	0.130874
NFkB-dependent	BP	8	GO:0051090	regulation of sequence-specific DNA binding transcription factor activity	10	34	5	NFKB1,NFKB2,NFKBIA,TNFAIP3,TRAF1	8.4979	0.000148375
NFkB-dependent	BP	8	GO:0051091	positive regulation of sequence-specific DNA binding transcription factor activity	11	21	4	NFKB1,NFKB2,NFKBIA,TRAF1	11.0068	0.000285128
NFkB-dependent	BP	8	GO:0051092	positive regulation of NF-kappaB transcription factor activity	12	13	4	NFKB1,NFKB2,NFKBIA,TRAF1	17.7802	3.69189e-05
NFkB-dependent	BP	8	GO:0051174	regulation of phosphorus metabolic process	5	138	1	TNFAIP3	0.418737	0.92877
NFkB-dependent	BP	8	GO:0051246	regulation of protein metabolic process	5	178	4	BIRC3,NFKB1,NFKBIA,TNFAIP3	1.29856	0.371707
NFkB-dependent	BP	8	GO:0051247	positive regulation of protein metabolic process	6	120	3	BIRC3,NFKBIA,TNFAIP3	1.44464	0.345041
NFkB-dependent	BP	8	GO:0051249	regulation of lymphocyte activation	6	32	2	CD83,TNFAIP3	3.61161	0.102594
NFkB-dependent	BP	8	GO:0051250	negative regulation of lymphocyte activation	7	15	1	TNFAIP3	3.85238	0.232154
NFkB-dependent	BP	8	GO:0051252	regulation of RNA metabolic process	6	253	7	CXCL8,NFKB1,NFKB2,NFKBIA,RELB,TNFAIP3,TRAF1	1.59881	0.11086
NFkB-dependent	BP	8	GO:0051270	regulation of cellular component movement	4	80	1	CXCL8	0.722321	0.77013
NFkB-dependent	BP	8	GO:0051272	positive regulation of cellular component movement	5	52	1	CXCL8	1.11126	0.608557
NFkB-dependent	BP	8	GO:0052547	regulation of peptidase activity	7	16	1	BIRC3	3.61161	0.245692
NFkB-dependent	BP	8	GO:0052548	regulation of endopeptidase activity	8	16	1	BIRC3	3.61161	0.245692
NFkB-dependent	BP	8	GO:0060558	regulation of calcidiol 1-monooxygenase activity	9	1	1	NFKB1	57.7857	0.0173053
NFkB-dependent	BP	8	GO:0070613	regulation of protein processing	7	5	1	BIRC3	11.5571	0.0837834
NFkB-dependent	BP	8	GO:0071900	regulation of protein serine/threonine kinase activity	10	43	1	TNFAIP3	1.34385	0.53746
NFkB-dependent	BP	8	GO:0071901	negative regulation of protein serine/threonine kinase activity	11	16	1	TNFAIP3	3.61161	0.245692
NFkB-dependent	BP	8	GO:1900127	positive regulation of hyaluronan biosynthetic process	9	3	1	NFKB1	19.2619	0.0510848
NFkB-dependent	BP	8	GO:1902679	negative regulation of RNA biosynthetic process	8	106	3	NFKB1,NFKB2,RELB	1.63544	0.274125
NFkB-dependent	BP	8	GO:1903506	regulation of nucleic acid-templated transcription	8	246	6	NFKB1,NFKB2,NFKBIA,RELB,TNFAIP3,TRAF1	1.40941	0.2282
NFkB-dependent	BP	8	GO:1903507	negative regulation of nucleic acid-templated transcription	9	104	3	NFKB1,NFKB2,RELB	1.6669	0.264195
NFkB-dependent	BP	8	GO:1990001	inhibition of cysteine-type endopeptidase activity involved in apoptotic process	13	1	1	BIRC3	57.7857	0.0173053
NFkB-dependent	BP	8	GO:2000116	regulation of cysteine-type endopeptidase activity	9	14	1	BIRC3	4.12755	0.218389
NFkB-dependent	BP	8	GO:2000117	negative regulation of cysteine-type endopeptidase activity	11	7	1	BIRC3	8.2551	0.115433
NFkB-dependent	BP	8	GO:2000628	regulation of miRNA metabolic process	7	2	1	NFKB1	28.8929	0.0343322
NFkB-dependent	BP	8	GO:2000630	positive regulation of miRNA metabolic process	8	2	1	NFKB1	28.8929	0.0343322
NFkB-dependent	BP	8	GO:2001141	regulation of RNA biosynthetic process	7	247	6	NFKB1,NFKB2,NFKBIA,RELB,TNFAIP3,TRAF1	1.4037	0.231411
p53-dependent	BP	9	GO:0000075	cell cycle checkpoint	6	21	3	BTG2,CDKN1A,PLK2	7.22321	0.00680291
p53-dependent	BP	9	GO:0000082	G1/S transition of mitotic cell cycle	7	9	2	CDKN1A,PLK2	11.2361	0.0121856
p53-dependent	BP	9	GO:0000086	G2/M transition of mitotic cell cycle	7	21	1	CDKN1A	2.40774	0.346111
p53-dependent	BP	9	GO:0000278	mitotic cell cycle	4	68	3	BTG2,CDKN1A,PLK2	2.2307	0.144447
p53-dependent	BP	9	GO:0006977	DNA damage response, signal transduction by p53 class mediator resulting in cell cycle arrest	13	13	3	BTG2,CDKN1A,PLK2	11.6683	0.00161279
p53-dependent	BP	9	GO:0007049	cell cycle	3	99	3	BTG2,CDKN1A,PLK2	1.5322	0.310307
p53-dependent	BP	9	GO:0007050	cell cycle arrest	6	16	1	CDKN1A	3.16016	0.275768
p53-dependent	BP	9	GO:0007093	mitotic cell cycle checkpoint	7	19	3	BTG2,CDKN1A,PLK2	7.98355	0.00507882
p53-dependent	BP	9	GO:0007346	regulation of mitotic cell cycle	5	49	3	BTG2,CDKN1A,PLK2	3.09566	0.066953
p53-dependent	BP	9	GO:0010564	regulation of cell cycle process	5	56	3	BTG2,CDKN1A,PLK2	2.70871	0.0924854
p53-dependent	BP	9	GO:0010948	negative regulation of cell cycle process	6	29	3	BTG2,CDKN1A,PLK2	5.2306	0.0169516
p53-dependent	BP	9	GO:0022402	cell cycle process	4	82	3	BTG2,CDKN1A,PLK2	1.84985	0.215277
p53-dependent	BP	9	GO:0031571	mitotic G1 DNA damage checkpoint	11	13	3	BTG2,CDKN1A,PLK2	11.6683	0.00161279
p53-dependent	BP	9	GO:0044770	cell cycle phase transition	5	29	2	CDKN1A,PLK2	3.48707	0.109157
p53-dependent	BP	9	GO:0044772	mitotic cell cycle phase transition	6	29	2	CDKN1A,PLK2	3.48707	0.109157
p53-dependent	BP	9	GO:0044773	mitotic DNA damage checkpoint	9	13	3	BTG2,CDKN1A,PLK2	11.6683	0.00161279
p53-dependent	BP	9	GO:0044774	mitotic DNA integrity checkpoint	8	14	3	BTG2,CDKN1A,PLK2	10.8348	0.00202777
p53-dependent	BP	9	GO:0044819	mitotic G1/S transition checkpoint	10	13	3	BTG2,CDKN1A,PLK2	11.6683	0.00161279
p53-dependent	BP	9	GO:0044839	cell cycle G2/M phase transition	6	21	1	CDKN1A	2.40774	0.346111
p53-dependent	BP	9	GO:0045786	negative regulation of cell cycle	5	50	3	BTG2,CDKN1A,PLK2	3.03375	0.0703623
p53-dependent	BP	9	GO:0045787	positive regulation of cell cycle	5	37	3	BTG2,CDKN1A,PLK2	4.09966	0.0326921
p53-dependent	BP	9	GO:0045930	negative regulation of mitotic cell cycle	6	26	3	BTG2,CDKN1A,PLK2	5.83413	0.0125118
p53-dependent	BP	9	GO:0050865	regulation of cell activation	4	38	1	CDKN1A	1.33059	0.540298
p53-dependent	BP	9	GO:0050867	positive regulation of cell activation	5	24	1	CDKN1A	2.10677	0.385187
p53-dependent	BP	9	GO:0051726	regulation of cell cycle	4	86	3	BTG2,CDKN1A,PLK2	1.76381	0.236982
p53-dependent	BP	9	GO:0071156	regulation of cell cycle arrest	6	15	3	BTG2,CDKN1A,PLK2	10.1125	0.002504
p53-dependent	BP	9	GO:0071158	positive regulation of cell cycle arrest	7	13	3	BTG2,CDKN1A,PLK2	11.6683	0.00161279
p53-dependent	BP	9	GO:0071850	mitotic cell cycle arrest	7	5	1	CDKN1A	10.1125	0.0952791
p53-dependent	BP	9	GO:0072395	signal transduction involved in cell cycle checkpoint	7	13	3	BTG2,CDKN1A,PLK2	11.6683	0.00161279
p53-dependent	BP	9	GO:0072422	signal transduction involved in DNA damage checkpoint	9	13	3	BTG2,CDKN1A,PLK2	11.6683	0.00161279
p53-dependent	BP	9	GO:0072431	signal transduction involved in mitotic G1 DNA damage checkpoint	12	13	3	BTG2,CDKN1A,PLK2	11.6683	0.00161279
p53-dependent	BP	9	GO:0090068	positive regulation of cell cycle process	6	27	3	BTG2,CDKN1A,PLK2	5.61806	0.013905
p53-dependent	BP	9	GO:1901987	regulation of cell cycle phase transition	6	32	3	BTG2,CDKN1A,PLK2	4.74023	0.0221829
p53-dependent	BP	9	GO:1901990	regulation of mitotic cell cycle phase transition	7	29	3	BTG2,CDKN1A,PLK2	5.2306	0.0169516
p53-dependent	BP	9	GO:1901991	negative regulation of mitotic cell cycle phase transition	8	21	3	BTG2,CDKN1A,PLK2	7.22321	0.00680291
p53-dependent	BP	9	GO:1902806	regulation of cell cycle G1/S phase transition	7	20	3	BTG2,CDKN1A,PLK2	7.58437	0.00590264
p53-dependent	BP	9	GO:1902807	negative regulation of cell cycle G1/S phase transition	8	15	3	BTG2,CDKN1A,PLK2	10.1125	0.002504
p53-dependent	BP	9	GO:1903047	mitotic cell cycle process	5	67	3	BTG2,CDKN1A,PLK2	2.26399	0.139767
p53-dependent	BP	9	GO:2000045	regulation of G1/S transition of mitotic cell cycle	8	17	3	BTG2,CDKN1A,PLK2	8.92279	0.00365209
p53-dependent	BP	9	GO:2000134	negative regulation of G1/S transition of mitotic cell cycle	9	15	3	BTG2,CDKN1A,PLK2	10.1125	0.002504
NFkB-dependent	BP	9	GO:0000278	mitotic cell cycle	4	68	1	BIRC3	0.84979	0.710506
NFkB-dependent	BP	9	GO:0007049	cell cycle	3	99	2	BIRC3,CXCL8	1.16739	0.526957
NFkB-dependent	BP	9	GO:0007050	cell cycle arrest	6	16	1	CXCL8	3.61161	0.245692
NFkB-dependent	BP	9	GO:0022402	cell cycle process	4	82	2	BIRC3,CXCL8	1.40941	0.423355
NFkB-dependent	BP	9	GO:0045786	negative regulation of cell cycle	5	50	2	CXCL8,TNFAIP3	2.31143	0.212448
NFkB-dependent	BP	9	GO:0050865	regulation of cell activation	4	38	2	CD83,TNFAIP3	3.04135	0.137087
NFkB-dependent	BP	9	GO:0050867	positive regulation of cell activation	5	24	1	CD83	2.40774	0.34629
NFkB-dependent	BP	9	GO:0051726	regulation of cell cycle	4	86	2	CXCL8,TNFAIP3	1.34385	0.448608
NFkB-dependent	BP	9	GO:1903047	mitotic cell cycle process	5	67	1	BIRC3	0.862473	0.704939
p53-dependent	BP	10	GO:0002685	regulation of leukocyte migration	7	22	1	SERPINE1	2.2983	0.359388
p53-dependent	BP	10	GO:0002687	positive regulation of leukocyte migration	8	17	1	SERPINE1	2.97426	0.29038
p53-dependent	BP	10	GO:0002690	positive regulation of leukocyte chemotaxis	9	11	1	SERPINE1	4.59659	0.198377
p53-dependent	BP	10	GO:0006915	apoptotic process	5	70	5	BBC3,CDKN1A,EDA2R,PHLDA3,ZMAT3	3.61161	0.00864457
p53-dependent	BP	10	GO:0007267	cell-cell signaling	3	101	1	GRHL3	0.500619	0.884112
p53-dependent	BP	10	GO:0008219	cell death	3	79	5	BBC3,CDKN1A,EDA2R,PHLDA3,ZMAT3	3.20016	0.0144449
p53-dependent	BP	10	GO:0008284	positive regulation of cell proliferation	5	87	1	CDKN1A	0.581178	0.840944
p53-dependent	BP	10	GO:0008285	negative regulation of cell proliferation	5	63	3	BTG2,CDKN1A,CNN1	2.40774	0.121649
p53-dependent	BP	10	GO:0010941	regulation of cell death	4	126	8	BBC3,BTG2,CDKN1A,FHL2,PHLDA3,PLK2,SERPINE1,ZMAT3	3.21032	0.00120103
p53-dependent	BP	10	GO:0010942	positive regulation of cell death	5	52	4	BBC3,CDKN1A,PHLDA3,ZMAT3	3.88942	0.015531
p53-dependent	BP	10	GO:0012501	programmed cell death	4	76	5	BBC3,CDKN1A,EDA2R,PHLDA3,ZMAT3	3.32648	0.0122772
p53-dependent	BP	10	GO:0014910	regulation of smooth muscle cell migration	7	8	1	SERPINE1	6.32031	0.148289
p53-dependent	BP	10	GO:0014912	negative regulation of smooth muscle cell migration	8	3	1	SERPINE1	16.8542	0.0582374
p53-dependent	BP	10	GO:0030029	actin filament-based process	3	32	1	CNN1	1.58008	0.478959
p53-dependent	BP	10	GO:0030030	cell projection organization	3	66	1	BTG2	0.766098	0.747161
p53-dependent	BP	10	GO:0030334	regulation of cell migration	6	72	1	SERPINE1	0.702257	0.778219
p53-dependent	BP	10	GO:0030335	positive regulation of cell migration	7	51	1	SERPINE1	0.991422	0.650748
p53-dependent	BP	10	GO:0030336	negative regulation of cell migration	7	13	1	SERPINE1	3.88942	0.230219
p53-dependent	BP	10	GO:0042127	regulation of cell proliferation	4	146	3	BTG2,CDKN1A,CNN1	1.03896	0.573598
p53-dependent	BP	10	GO:0042981	regulation of apoptotic process	6	119	8	BBC3,BTG2,CDKN1A,FHL2,PHLDA3,PLK2,SERPINE1,ZMAT3	3.39916	0.00080465
p53-dependent	BP	10	GO:0043065	positive regulation of apoptotic process	7	46	3	BBC3,PHLDA3,ZMAT3	3.29755	0.0572223
p53-dependent	BP	10	GO:0043066	negative regulation of apoptotic process	7	76	5	BTG2,CDKN1A,FHL2,PLK2,SERPINE1	3.32648	0.0122772
p53-dependent	BP	10	GO:0043067	regulation of programmed cell death	5	121	8	BBC3,BTG2,CDKN1A,FHL2,PHLDA3,PLK2,SERPINE1,ZMAT3	3.34298	0.000904832
p53-dependent	BP	10	GO:0043068	positive regulation of programmed cell death	6	48	4	BBC3,CDKN1A,PHLDA3,ZMAT3	4.21354	0.0117238
p53-dependent	BP	10	GO:0043069	negative regulation of programmed cell death	6	77	5	BTG2,CDKN1A,FHL2,PLK2,SERPINE1	3.28328	0.0129725
p53-dependent	BP	10	GO:0043523	regulation of neuron apoptotic process	7	17	1	BTG2	2.97426	0.29038
p53-dependent	BP	10	GO:0043524	negative regulation of neuron apoptotic process	8	14	1	BTG2	3.61161	0.245692
p53-dependent	BP	10	GO:0046928	regulation of neurotransmitter secretion	7	4	1	SLC30A1	12.6406	0.0769324
p53-dependent	BP	10	GO:0046929	negative regulation of neurotransmitter secretion	8	1	1	SLC30A1	50.5625	0.0197775
p53-dependent	BP	10	GO:0048145	regulation of fibroblast proliferation	5	8	1	CDKN1A	6.32031	0.148289
p53-dependent	BP	10	GO:0048146	positive regulation of fibroblast proliferation	6	8	1	CDKN1A	6.32031	0.148289
p53-dependent	BP	10	GO:0048167	regulation of synaptic plasticity	6	11	1	PLK2	4.59659	0.198377
p53-dependent	BP	10	GO:0048660	regulation of smooth muscle cell proliferation	5	21	1	CNN1	2.40774	0.346111
p53-dependent	BP	10	GO:0048662	negative regulation of smooth muscle cell proliferation	6	6	1	CNN1	8.42708	0.113284
p53-dependent	BP	10	GO:0050804	modulation of synaptic transmission	5	18	2	PLK2,SLC30A1	5.61806	0.0466724
p53-dependent	BP	10	GO:0050805	negative regulation of synaptic transmission	6	6	2	PLK2,SLC30A1	16.8542	0.00525716
p53-dependent	BP	10	GO:0050806	positive regulation of synaptic transmission	6	6	1	PLK2	8.42708	0.113284
p53-dependent	BP	10	GO:0060291	long-term synaptic potentiation	7	2	1	PLK2	25.2812	0.0391878
p53-dependent	BP	10	GO:0060292	long term synaptic depression	7	2	1	PLK2	25.2812	0.0391878
p53-dependent	BP	10	GO:0060548	negative regulation of cell death	5	78	5	BTG2,CDKN1A,FHL2,PLK2,SERPINE1	3.24119	0.0136949
p53-dependent	BP	10	GO:0071677	positive regulation of mononuclear cell migration	9	1	1	SERPINE1	50.5625	0.0197775
p53-dependent	BP	10	GO:0090025	regulation of monocyte chemotaxis	9	2	1	SERPINE1	25.2812	0.0391878
p53-dependent	BP	10	GO:0090026	positive regulation of monocyte chemotaxis	10	1	1	SERPINE1	50.5625	0.0197775
p53-dependent	BP	10	GO:1901214	regulation of neuron death	5	20	1	BTG2	2.52813	0.332577
p53-dependent	BP	10	GO:1901215	negative regulation of neuron death	6	16	1	BTG2	3.16016	0.275768
p53-dependent	BP	10	GO:1904036	negative regulation of epithelial cell apoptotic process	8	4	1	SERPINE1	12.6406	0.0769324
p53-dependent	BP	10	GO:1904706	negative regulation of vascular smooth muscle cell proliferation	7	3	1	CNN1	16.8542	0.0582374
p53-dependent	BP	10	GO:2000145	regulation of cell motility	5	76	1	SERPINE1	0.665296	0.796897
p53-dependent	BP	10	GO:2000146	negative regulation of cell motility	6	13	1	SERPINE1	3.88942	0.230219
p53-dependent	BP	10	GO:2000147	positive regulation of cell motility	6	51	1	SERPINE1	0.991422	0.650748
p53-dependent	BP	10	GO:2000177	regulation of neural precursor cell proliferation	5	10	1	BTG2	5.05625	0.181996
p53-dependent	BP	10	GO:2000178	negative regulation of neural precursor cell proliferation	6	3	1	BTG2	16.8542	0.0582374
p53-dependent	BP	10	GO:2000351	regulation of endothelial cell apoptotic process	8	6	1	SERPINE1	8.42708	0.113284
p53-dependent	BP	10	GO:2000352	negative regulation of endothelial cell apoptotic process	9	4	1	SERPINE1	12.6406	0.0769324
NFkB-dependent	BP	10	GO:0001773	myeloid dendritic cell activation	6	2	1	RELB	28.8929	0.0343322
NFkB-dependent	BP	10	GO:0001775	cell activation	3	53	4	CXCL8,NFKB1,NFKB2,RELB	4.36119	0.0100711
NFkB-dependent	BP	10	GO:0002263	cell activation involved in immune response	4	23	2	NFKB1,RELB	5.02484	0.0571879
NFkB-dependent	BP	10	GO:0002283	neutrophil activation involved in immune response	8	13	1	NFKB1	4.44505	0.204396
NFkB-dependent	BP	10	GO:0002366	leukocyte activation involved in immune response	5	22	2	NFKB1,RELB	5.25325	0.0527338
NFkB-dependent	BP	10	GO:0002685	regulation of leukocyte migration	7	22	1	CXCL8	2.62662	0.322381
NFkB-dependent	BP	10	GO:0002687	positive regulation of leukocyte migration	8	17	1	CXCL8	3.39916	0.259009
NFkB-dependent	BP	10	GO:0002690	positive regulation of leukocyte chemotaxis	9	11	1	CXCL8	5.25325	0.17571
NFkB-dependent	BP	10	GO:0006915	apoptotic process	5	70	5	BIRC3,NFKB1,NFKBIA,TNFAIP3,TRAF1	4.12755	0.00454779
NFkB-dependent	BP	10	GO:0006928	movement of cell or subcellular component	3	104	1	CXCL8	0.555632	0.856757
NFkB-dependent	BP	10	GO:0008219	cell death	3	79	5	BIRC3,NFKB1,NFKBIA,TNFAIP3,TRAF1	3.65732	0.00774726
NFkB-dependent	BP	10	GO:0008284	positive regulation of cell proliferation	5	87	1	TNFAIP3	0.664204	0.799421
NFkB-dependent	BP	10	GO:0008285	negative regulation of cell proliferation	5	63	2	CXCL8,TNFAIP3	1.83447	0.298611
NFkB-dependent	BP	10	GO:0010939	regulation of necrotic cell death	5	2	1	BIRC3	28.8929	0.0343322
NFkB-dependent	BP	10	GO:0010941	regulation of cell death	4	126	5	BIRC3,NFKB1,NFKBIA,TNFAIP3,TRAF1	2.29308	0.0522242
NFkB-dependent	BP	10	GO:0012501	programmed cell death	4	76	5	BIRC3,NFKB1,NFKBIA,TNFAIP3,TRAF1	3.80169	0.00654245
NFkB-dependent	BP	10	GO:0016477	cell migration	5	70	1	CXCL8	0.82551	0.721349
NFkB-dependent	BP	10	GO:0030334	regulation of cell migration	6	72	1	CXCL8	0.802579	0.731814
NFkB-dependent	BP	10	GO:0030335	positive regulation of cell migration	7	51	1	CXCL8	1.13305	0.601191
NFkB-dependent	BP	10	GO:0030593	neutrophil chemotaxis	10	8	1	CXCL8	7.22321	0.130874
NFkB-dependent	BP	10	GO:0030595	leukocyte chemotaxis	7	12	1	CXCL8	4.81548	0.190171
NFkB-dependent	BP	10	GO:0042119	neutrophil activation	7	14	2	CXCL8,NFKB1	8.2551	0.022487
NFkB-dependent	BP	10	GO:0042127	regulation of cell proliferation	4	146	3	CXCL8,NFKBIA,TNFAIP3	1.18738	0.47712
NFkB-dependent	BP	10	GO:0042981	regulation of apoptotic process	6	119	5	BIRC3,NFKB1,NFKBIA,TNFAIP3,TRAF1	2.42797	0.0419589
NFkB-dependent	BP	10	GO:0043066	negative regulation of apoptotic process	7	76	4	BIRC3,NFKB1,NFKBIA,TNFAIP3	3.04135	0.0347894
NFkB-dependent	BP	10	GO:0043067	regulation of programmed cell death	5	121	5	BIRC3,NFKB1,NFKBIA,TNFAIP3,TRAF1	2.38784	0.0447456
NFkB-dependent	BP	10	GO:0043069	negative regulation of programmed cell death	6	77	4	BIRC3,NFKB1,NFKBIA,TNFAIP3	3.00186	0.0363161
NFkB-dependent	BP	10	GO:0045321	leukocyte activation	4	45	3	CXCL8,NFKB1,RELB	3.85238	0.0380486
NFkB-dependent	BP	10	GO:0048660	regulation of smooth muscle cell proliferation	5	21	1	TNFAIP3	2.7517	0.310124
NFkB-dependent	BP	10	GO:0048662	negative regulation of smooth muscle cell proliferation	6	6	1	TNFAIP3	9.63095	0.0997374
NFkB-dependent	BP	10	GO:0048870	cell motility	4	74	1	CXCL8	0.780888	0.741913
NFkB-dependent	BP	10	GO:0050678	regulation of epithelial cell proliferation	5	38	1	TNFAIP3	1.52068	0.492955
NFkB-dependent	BP	10	GO:0050679	positive regulation of epithelial cell proliferation	6	22	1	TNFAIP3	2.62662	0.322381
NFkB-dependent	BP	10	GO:0050900	leukocyte migration	6	20	1	CXCL8	2.88929	0.297662
NFkB-dependent	BP	10	GO:0060326	cell chemotaxis	6	17	1	CXCL8	3.39916	0.259009
NFkB-dependent	BP	10	GO:0060544	regulation of necroptotic process	6	2	1	BIRC3	28.8929	0.0343322
NFkB-dependent	BP	10	GO:0060546	negative regulation of necroptotic process	7	2	1	BIRC3	28.8929	0.0343322
NFkB-dependent	BP	10	GO:0060547	negative regulation of necrotic cell death	6	2	1	BIRC3	28.8929	0.0343322
NFkB-dependent	BP	10	GO:0060548	negative regulation of cell death	5	78	4	BIRC3,NFKB1,NFKBIA,TNFAIP3	2.96337	0.0378829
NFkB-dependent	BP	10	GO:0070664	negative regulation of leukocyte proliferation	6	5	1	TNFAIP3	11.5571	0.0837834
NFkB-dependent	BP	10	GO:0071621	granulocyte chemotaxis	9	9	1	CXCL8	6.42063	0.146065
NFkB-dependent	BP	10	GO:0071622	regulation of granulocyte chemotaxis	9	5	1	CXCL8	11.5571	0.0837834
NFkB-dependent	BP	10	GO:0071624	positive regulation of granulocyte chemotaxis	10	3	1	CXCL8	19.2619	0.0510848
NFkB-dependent	BP	10	GO:0090022	regulation of neutrophil chemotaxis	10	4	1	CXCL8	14.4464	0.0675672
NFkB-dependent	BP	10	GO:0090023	positive regulation of neutrophil chemotaxis	11	3	1	CXCL8	19.2619	0.0510848
NFkB-dependent	BP	10	GO:0090291	negative regulation of osteoclast proliferation	7	1	1	TNFAIP3	57.7857	0.0173053
NFkB-dependent	BP	10	GO:1902622	regulation of neutrophil migration	8	5	1	CXCL8	11.5571	0.0837834
NFkB-dependent	BP	10	GO:1904036	negative regulation of epithelial cell apoptotic process	8	4	1	TNFAIP3	14.4464	0.0675672
NFkB-dependent	BP	10	GO:1990266	neutrophil migration	9	8	1	CXCL8	7.22321	0.130874
NFkB-dependent	BP	10	GO:2000145	regulation of cell motility	5	76	1	CXCL8	0.760338	0.751657
NFkB-dependent	BP	10	GO:2000147	positive regulation of cell motility	6	51	1	CXCL8	1.13305	0.601191
NFkB-dependent	BP	10	GO:2000351	regulation of endothelial cell apoptotic process	8	6	1	TNFAIP3	9.63095	0.0997374
NFkB-dependent	BP	10	GO:2000352	negative regulation of endothelial cell apoptotic process	9	4	1	TNFAIP3	14.4464	0.0675672
p53-dependent	BP	11	GO:0001505	regulation of neurotransmitter levels	3	15	1	SLC30A1	3.37083	0.260873
p53-dependent	BP	11	GO:0006873	cellular ion homeostasis	6	26	1	SLC30A1	1.94471	0.41001
p53-dependent	BP	11	GO:0006874	cellular calcium ion homeostasis	9	22	1	SLC30A1	2.2983	0.359388
p53-dependent	BP	11	GO:0006875	cellular metal ion homeostasis	8	23	1	SLC30A1	2.19837	0.372412
p53-dependent	BP	11	GO:0006882	cellular zinc ion homeostasis	10	2	1	SLC30A1	25.2812	0.0391878
p53-dependent	BP	11	GO:0019725	cellular homeostasis	4	35	1	SLC30A1	1.44464	0.510529
p53-dependent	BP	11	GO:0030003	cellular cation homeostasis	7	26	1	SLC30A1	1.94471	0.41001
p53-dependent	BP	11	GO:0030104	water homeostasis	5	6	1	GRHL3	8.42708	0.113284
p53-dependent	BP	11	GO:0031647	regulation of protein stability	3	11	1	CDKN1A	4.59659	0.198377
p53-dependent	BP	11	GO:0042592	homeostatic process	3	79	2	GRHL3,SLC30A1	1.28006	0.473907
p53-dependent	BP	11	GO:0048878	chemical homeostasis	4	53	2	GRHL3,SLC30A1	1.90802	0.282369
p53-dependent	BP	11	GO:0050801	ion homeostasis	5	31	1	SLC30A1	1.63105	0.468019
p53-dependent	BP	11	GO:0050821	protein stabilization	4	6	1	CDKN1A	8.42708	0.113284
p53-dependent	BP	11	GO:0050878	regulation of body fluid levels	3	26	2	GRHL3,SERPINE1	3.88942	0.0904322
p53-dependent	BP	11	GO:0055065	metal ion homeostasis	7	26	1	SLC30A1	1.94471	0.41001
p53-dependent	BP	11	GO:0055069	zinc ion homeostasis	9	2	1	SLC30A1	25.2812	0.0391878
p53-dependent	BP	11	GO:0055074	calcium ion homeostasis	8	22	1	SLC30A1	2.2983	0.359388
p53-dependent	BP	11	GO:0055082	cellular chemical homeostasis	5	32	1	SLC30A1	1.58008	0.478959
p53-dependent	BP	11	GO:0061088	regulation of sequestering of zinc ion	5	1	1	SLC30A1	50.5625	0.0197775
p53-dependent	BP	11	GO:2000021	regulation of ion homeostasis	4	16	1	SLC30A1	3.16016	0.275768
NFkB-dependent	BP	11	GO:0001776	leukocyte homeostasis	5	3	1	TNFAIP3	19.2619	0.0510848
NFkB-dependent	BP	11	GO:0001782	B cell homeostasis	7	1	1	TNFAIP3	57.7857	0.0173053
NFkB-dependent	BP	11	GO:0001922	B-1 B cell homeostasis	8	1	1	TNFAIP3	57.7857	0.0173053
NFkB-dependent	BP	11	GO:0002260	lymphocyte homeostasis	6	2	1	TNFAIP3	28.8929	0.0343322
NFkB-dependent	BP	11	GO:0007599	hemostasis	4	11	1	CYP4F11	5.25325	0.17571
NFkB-dependent	BP	11	GO:0042592	homeostatic process	3	79	1	TNFAIP3	0.731465	0.765636
NFkB-dependent	BP	11	GO:0048872	homeostasis of number of cells	4	18	1	TNFAIP3	3.21032	0.272108
NFkB-dependent	BP	11	GO:0050878	regulation of body fluid levels	3	26	1	CYP4F11	2.22253	0.369414
p53-dependent	BP	12	GO:0016032	viral process	4	22	1	TRIM22	2.2983	0.359388
NFkB-dependent	BP	12	GO:0016032	viral process	4	22	1	NFKBIA	2.62662	0.322381
NFkB-dependent	BP	12	GO:0045069	regulation of viral genome replication	7	4	1	CXCL8	14.4464	0.0675672
NFkB-dependent	BP	12	GO:0050792	regulation of viral process	5	7	1	CXCL8	8.2551	0.115433
NFkB-dependent	BP	12	GO:1903900	regulation of viral life cycle	6	7	1	CXCL8	8.2551	0.115433
NFkB-dependent	BP	12	GO:2000535	regulation of entry of bacterium into host cell	5	1	1	CXCL8	57.7857	0.0173053
p53-dependent	BP	13	GO:0000226	microtubule cytoskeleton organization	5	37	1	PLK2	1.36655	0.530569
p53-dependent	BP	13	GO:0006325	chromatin organization	5	26	1	DDB2	1.94471	0.41001
p53-dependent	BP	13	GO:0006461	protein complex assembly	5	48	1	TRIM22	1.05339	0.627728
p53-dependent	BP	13	GO:0006996	organelle organization	3	153	3	CNN1,DDB2,PLK2	0.991422	0.608692
p53-dependent	BP	13	GO:0007010	cytoskeleton organization	4	74	2	CNN1,PLK2	1.36655	0.438718
p53-dependent	BP	13	GO:0007051	spindle organization	6	13	1	PLK2	3.88942	0.230219
p53-dependent	BP	13	GO:0007052	mitotic spindle organization	8	11	1	PLK2	4.59659	0.198377
p53-dependent	BP	13	GO:0007067	mitotic nuclear division	6	42	1	PLK2	1.20387	0.577356
p53-dependent	BP	13	GO:0010824	regulation of centrosome duplication	9	2	1	PLK2	25.2812	0.0391878
p53-dependent	BP	13	GO:0016569	covalent chromatin modification	6	18	1	DDB2	2.80903	0.304716
p53-dependent	BP	13	GO:0022607	cellular component assembly	3	94	2	DDB2,TRIM22	1.0758	0.572193
p53-dependent	BP	13	GO:0030036	actin cytoskeleton organization	5	25	1	CNN1	2.0225	0.397719
p53-dependent	BP	13	GO:0030198	extracellular matrix organization	4	22	1	SERPINE1	2.2983	0.359388
p53-dependent	BP	13	GO:0031032	actomyosin structure organization	6	8	1	CNN1	6.32031	0.148289
p53-dependent	BP	13	GO:0032392	DNA geometric change	6	2	1	DDB2	25.2812	0.0391878
p53-dependent	BP	13	GO:0032508	DNA duplex unwinding	7	2	1	DDB2	25.2812	0.0391878
p53-dependent	BP	13	GO:0043062	extracellular structure organization	3	22	1	SERPINE1	2.2983	0.359388
p53-dependent	BP	13	GO:0046599	regulation of centriole replication	10	1	1	PLK2	50.5625	0.0197775
p53-dependent	BP	13	GO:0046605	regulation of centrosome cycle	8	4	1	PLK2	12.6406	0.0769324
p53-dependent	BP	13	GO:0048285	organelle fission	4	46	1	PLK2	1.09918	0.611599
p53-dependent	BP	13	GO:0051259	protein oligomerization	6	22	1	TRIM22	2.2983	0.359388
p53-dependent	BP	13	GO:0051276	chromosome organization	4	45	1	DDB2	1.12361	0.603291
p53-dependent	BP	13	GO:0065004	protein-DNA complex assembly	6	7	1	DDB2	7.22321	0.130952
p53-dependent	BP	13	GO:0070206	protein trimerization	7	2	1	TRIM22	25.2812	0.0391878
p53-dependent	BP	13	GO:0070507	regulation of microtubule cytoskeleton organization	7	15	1	PLK2	3.37083	0.260873
p53-dependent	BP	13	GO:0071103	DNA conformation change	5	8	1	DDB2	6.32031	0.148289
p53-dependent	BP	13	GO:1902850	microtubule cytoskeleton organization involved in mitosis	7	12	1	PLK2	4.21354	0.214449
NFkB-dependent	BP	13	GO:0000226	microtubule cytoskeleton organization	5	37	1	BIRC3	1.56178	0.48359
NFkB-dependent	BP	13	GO:0006461	protein complex assembly	5	48	3	BIRC3,TNFAIP3,TRAF1	3.61161	0.0449535
NFkB-dependent	BP	13	GO:0006996	organelle organization	3	153	1	BIRC3	0.377684	0.948259
NFkB-dependent	BP	13	GO:0007010	cytoskeleton organization	4	74	1	BIRC3	0.780888	0.741913
NFkB-dependent	BP	13	GO:0007051	spindle organization	6	13	1	BIRC3	4.44505	0.204396
NFkB-dependent	BP	13	GO:0007052	mitotic spindle organization	8	11	1	BIRC3	5.25325	0.17571
NFkB-dependent	BP	13	GO:0007067	mitotic nuclear division	6	42	1	BIRC3	1.37585	0.52886
NFkB-dependent	BP	13	GO:0022607	cellular component assembly	3	94	3	BIRC3,TNFAIP3,TRAF1	1.84422	0.215803
NFkB-dependent	BP	13	GO:0030198	extracellular matrix organization	4	22	1	NFKB2	2.62662	0.322381
NFkB-dependent	BP	13	GO:0043062	extracellular structure organization	3	22	1	NFKB2	2.62662	0.322381
NFkB-dependent	BP	13	GO:0048285	organelle fission	4	46	1	BIRC3	1.25621	0.562392
NFkB-dependent	BP	13	GO:0051225	spindle assembly	7	7	1	BIRC3	8.2551	0.115433
NFkB-dependent	BP	13	GO:0051259	protein oligomerization	6	22	2	BIRC3,TNFAIP3	5.25325	0.0527338
NFkB-dependent	BP	13	GO:0051291	protein heterooligomerization	7	3	1	BIRC3	19.2619	0.0510848
NFkB-dependent	BP	13	GO:0070925	organelle assembly	4	26	1	BIRC3	2.22253	0.369414
NFkB-dependent	BP	13	GO:0090307	mitotic spindle assembly	9	6	1	BIRC3	9.63095	0.0997374
NFkB-dependent	BP	13	GO:1902850	microtubule cytoskeleton organization involved in mitosis	7	12	1	BIRC3	4.81548	0.190171
p53-dependent	BP	14	GO:0001952	regulation of cell-matrix adhesion	5	9	1	SERPINE1	5.61806	0.165302
p53-dependent	BP	14	GO:0001953	negative regulation of cell-matrix adhesion	7	5	1	SERPINE1	10.1125	0.0952791
p53-dependent	BP	14	GO:0007162	negative regulation of cell adhesion	5	23	1	SERPINE1	2.19837	0.372412
p53-dependent	BP	14	GO:0010810	regulation of cell-substrate adhesion	4	14	1	SERPINE1	3.61161	0.245692
p53-dependent	BP	14	GO:0010812	negative regulation of cell-substrate adhesion	6	7	1	SERPINE1	7.22321	0.130952
p53-dependent	BP	14	GO:0030155	regulation of cell adhesion	3	58	1	SERPINE1	0.871767	0.699378
p53-dependent	BP	14	GO:0033628	regulation of cell adhesion mediated by integrin	4	4	1	SERPINE1	12.6406	0.0769324
p53-dependent	BP	14	GO:0033629	negative regulation of cell adhesion mediated by integrin	6	3	1	SERPINE1	16.8542	0.0582374
p53-dependent	BP	14	GO:2000097	regulation of smooth muscle cell-matrix adhesion	6	1	1	SERPINE1	50.5625	0.0197775
p53-dependent	BP	14	GO:2000098	negative regulation of smooth muscle cell-matrix adhesion	8	1	1	SERPINE1	50.5625	0.0197775
NFkB-dependent	BP	14	GO:0002286	T cell activation involved in immune response	7	5	1	RELB	11.5571	0.0837834
NFkB-dependent	BP	14	GO:0002292	T cell differentiation involved in immune response	11	3	1	RELB	19.2619	0.0510848
NFkB-dependent	BP	14	GO:0022407	regulation of cell-cell adhesion	4	36	1	CD83	1.60516	0.474065
NFkB-dependent	BP	14	GO:0022409	positive regulation of cell-cell adhesion	5	27	1	CD83	2.14021	0.380688
NFkB-dependent	BP	14	GO:0030155	regulation of cell adhesion	3	58	2	CD83,CXCL8	1.99261	0.265252
NFkB-dependent	BP	14	GO:0030217	T cell differentiation	10	13	1	RELB	4.44505	0.204396
NFkB-dependent	BP	14	GO:0035710	CD4-positive, alpha-beta T cell activation	8	4	1	RELB	14.4464	0.0675672
NFkB-dependent	BP	14	GO:0042093	T-helper cell differentiation	14	3	1	RELB	19.2619	0.0510848
NFkB-dependent	BP	14	GO:0042110	T cell activation	6	17	1	RELB	3.39916	0.259009
NFkB-dependent	BP	14	GO:0043367	CD4-positive, alpha-beta T cell differentiation	12	3	1	RELB	19.2619	0.0510848
NFkB-dependent	BP	14	GO:0045063	T-helper 1 cell differentiation	15	1	1	RELB	57.7857	0.0173053
NFkB-dependent	BP	14	GO:0045785	positive regulation of cell adhesion	4	34	1	CD83	1.69958	0.454523
NFkB-dependent	BP	14	GO:0046631	alpha-beta T cell activation	7	5	1	RELB	11.5571	0.0837834
NFkB-dependent	BP	14	GO:0046632	alpha-beta T cell differentiation	11	4	1	RELB	14.4464	0.0675672
NFkB-dependent	BP	14	GO:0050863	regulation of T cell activation	7	24	1	CD83	2.40774	0.34629
NFkB-dependent	BP	14	GO:0050870	positive regulation of T cell activation	8	18	1	CD83	3.21032	0.272108
NFkB-dependent	BP	14	GO:2000514	regulation of CD4-positive, alpha-beta T cell activation	9	6	1	CD83	9.63095	0.0997374
NFkB-dependent	BP	14	GO:2000516	positive regulation of CD4-positive, alpha-beta T cell activation	10	5	1	CD83	11.5571	0.0837834
p53-dependent	BP	15	GO:0000077	DNA damage checkpoint	8	15	3	BTG2,CDKN1A,PLK2	10.1125	0.002504
p53-dependent	BP	15	GO:0002237	response to molecule of bacterial origin	6	36	1	SERPINE1	1.40451	0.520647
p53-dependent	BP	15	GO:0006952	defense response	3	85	2	SERPINE1,TRIM22	1.18971	0.514613
p53-dependent	BP	15	GO:0006974	cellular response to DNA damage stimulus	4	35	6	BTG2,CDKN1A,DDB2,PHLDA3,PLK2,ZMAT3	8.66786	2.48189e-05
p53-dependent	BP	15	GO:0009266	response to temperature stimulus	3	13	1	CDKN1A	3.88942	0.230219
p53-dependent	BP	15	GO:0009267	cellular response to starvation	6	13	1	CDKN1A	3.88942	0.230219
p53-dependent	BP	15	GO:0009314	response to radiation	3	30	2	CDKN1A,DDB2	3.37083	0.115625
p53-dependent	BP	15	GO:0009408	response to heat	4	7	1	CDKN1A	7.22321	0.130952
p53-dependent	BP	15	GO:0009411	response to UV	5	11	2	CDKN1A,DDB2	9.19318	0.0181906
p53-dependent	BP	15	GO:0009416	response to light stimulus	4	18	2	CDKN1A,DDB2	5.61806	0.0466724
p53-dependent	BP	15	GO:0009611	response to wounding	3	39	1	GRHL3	1.29647	0.549838
p53-dependent	BP	15	GO:0009612	response to mechanical stimulus	3	24	1	BTG2	2.10677	0.385187
p53-dependent	BP	15	GO:0009615	response to virus	5	16	1	TRIM22	3.16016	0.275768
p53-dependent	BP	15	GO:0009617	response to bacterium	5	43	1	SERPINE1	1.17587	0.586172
p53-dependent	BP	15	GO:0009636	response to toxic substance	3	14	2	CDKN1A,SLC30A1	7.22321	0.0290708
p53-dependent	BP	15	GO:0009725	response to hormone	4	56	3	BTG2,CDKN1A,FHL2	2.70871	0.0924854
p53-dependent	BP	15	GO:0009991	response to extracellular stimulus	3	35	1	CDKN1A	1.44464	0.510529
p53-dependent	BP	15	GO:0010033	response to organic substance	3	182	6	BTG2,CDKN1A,EDA2R,FHL2,SERPINE1,TRIM22	1.6669	0.127152
p53-dependent	BP	15	GO:0010035	response to inorganic substance	3	41	1	SLC30A1	1.23323	0.568363
p53-dependent	BP	15	GO:0010038	response to metal ion	4	26	1	SLC30A1	1.94471	0.41001
p53-dependent	BP	15	GO:0010043	response to zinc ion	5	3	1	SLC30A1	16.8542	0.0582374
p53-dependent	BP	15	GO:0010165	response to X-ray	5	1	1	CDKN1A	50.5625	0.0197775
p53-dependent	BP	15	GO:0010212	response to ionizing radiation	4	10	1	CDKN1A	5.05625	0.181996
p53-dependent	BP	15	GO:0010224	response to UV-B	6	2	1	CDKN1A	25.2812	0.0391878
p53-dependent	BP	15	GO:0010243	response to organonitrogen compound	4	57	2	BTG2,CDKN1A	1.77412	0.312752
p53-dependent	BP	15	GO:0010332	response to gamma radiation	5	2	1	CDKN1A	25.2812	0.0391878
p53-dependent	BP	15	GO:0014070	response to organic cyclic compound	4	76	3	BTG2,CDKN1A,FHL2	1.99589	0.183819
p53-dependent	BP	15	GO:0031667	response to nutrient levels	4	34	1	CDKN1A	1.48713	0.50021
p53-dependent	BP	15	GO:0031668	cellular response to extracellular stimulus	4	20	1	CDKN1A	2.52813	0.332577
p53-dependent	BP	15	GO:0031669	cellular response to nutrient levels	5	19	1	CDKN1A	2.66118	0.31878
p53-dependent	BP	15	GO:0031960	response to corticosteroid	6	17	1	CDKN1A	2.97426	0.29038
p53-dependent	BP	15	GO:0032496	response to lipopolysaccharide	7	36	1	SERPINE1	1.40451	0.520647
p53-dependent	BP	15	GO:0032870	cellular response to hormone stimulus	5	42	1	FHL2	1.20387	0.577356
p53-dependent	BP	15	GO:0033554	cellular response to stress	3	90	6	BTG2,CDKN1A,DDB2,PHLDA3,PLK2,ZMAT3	3.37083	0.00512398
p53-dependent	BP	15	GO:0033993	response to lipid	4	81	3	CDKN1A,FHL2,SERPINE1	1.87269	0.209936
p53-dependent	BP	15	GO:0034097	response to cytokine	4	68	2	EDA2R,TRIM22	1.48713	0.395183
p53-dependent	BP	15	GO:0034198	cellular response to amino acid starvation	7	2	1	CDKN1A	25.2812	0.0391878
p53-dependent	BP	15	GO:0034341	response to interferon-gamma	5	18	1	TRIM22	2.80903	0.304716
p53-dependent	BP	15	GO:0034605	cellular response to heat	5	6	1	CDKN1A	8.42708	0.113284
p53-dependent	BP	15	GO:0034612	response to tumor necrosis factor	5	27	1	EDA2R	1.87269	0.422066
p53-dependent	BP	15	GO:0034644	cellular response to UV	6	8	2	CDKN1A,DDB2	12.6406	0.00958823
p53-dependent	BP	15	GO:0042060	wound healing	4	31	1	GRHL3	1.63105	0.468019
p53-dependent	BP	15	GO:0042493	response to drug	3	31	1	CDKN1A	1.63105	0.468019
p53-dependent	BP	15	GO:0042594	response to starvation	5	14	1	CDKN1A	3.61161	0.245692
p53-dependent	BP	15	GO:0042742	defense response to bacterium	6	10	1	SERPINE1	5.05625	0.181996
p53-dependent	BP	15	GO:0043434	response to peptide hormone	6	26	1	BTG2	1.94471	0.41001
p53-dependent	BP	15	GO:0044783	G1 DNA damage checkpoint	9	13	3	BTG2,CDKN1A,PLK2	11.6683	0.00161279
p53-dependent	BP	15	GO:0045087	innate immune response	4	37	1	TRIM22	1.36655	0.530569
p53-dependent	BP	15	GO:0046685	response to arsenic-containing substance	3	4	1	CDKN1A	12.6406	0.0769324
p53-dependent	BP	15	GO:0046686	response to cadmium ion	5	2	1	SLC30A1	25.2812	0.0391878
p53-dependent	BP	15	GO:0048545	response to steroid hormone	5	30	2	CDKN1A,FHL2	3.37083	0.115625
p53-dependent	BP	15	GO:0050829	defense response to Gram-negative bacterium	7	6	1	SERPINE1	8.42708	0.113284
p53-dependent	BP	15	GO:0050920	regulation of chemotaxis	5	20	1	SERPINE1	2.52813	0.332577
p53-dependent	BP	15	GO:0050921	positive regulation of chemotaxis	6	14	1	SERPINE1	3.61161	0.245692
p53-dependent	BP	15	GO:0051384	response to glucocorticoid	7	16	1	CDKN1A	3.16016	0.275768
p53-dependent	BP	15	GO:0051385	response to mineralocorticoid	7	4	1	CDKN1A	12.6406	0.0769324
p53-dependent	BP	15	GO:0051412	response to corticosterone	8	2	1	CDKN1A	25.2812	0.0391878
p53-dependent	BP	15	GO:0051602	response to electrical stimulus	3	4	1	BTG2	12.6406	0.0769324
p53-dependent	BP	15	GO:0051607	defense response to virus	6	13	1	TRIM22	3.88942	0.230219
p53-dependent	BP	15	GO:0051707	response to other organism	4	55	2	SERPINE1,TRIM22	1.83864	0.297566
p53-dependent	BP	15	GO:0055093	response to hyperoxia	5	3	1	CDKN1A	16.8542	0.0582374
p53-dependent	BP	15	GO:0071219	cellular response to molecule of bacterial origin	7	21	1	SERPINE1	2.40774	0.346111
p53-dependent	BP	15	GO:0071222	cellular response to lipopolysaccharide	8	21	1	SERPINE1	2.40774	0.346111
p53-dependent	BP	15	GO:0071310	cellular response to organic substance	4	144	4	EDA2R,FHL2,SERPINE1,TRIM22	1.40451	0.313684
p53-dependent	BP	15	GO:0071345	cellular response to cytokine stimulus	5	60	2	EDA2R,TRIM22	1.68542	0.335462
p53-dependent	BP	15	GO:0071346	cellular response to interferon-gamma	6	17	1	TRIM22	2.97426	0.29038
p53-dependent	BP	15	GO:0071356	cellular response to tumor necrosis factor	6	25	1	EDA2R	2.0225	0.397719
p53-dependent	BP	15	GO:0071383	cellular response to steroid hormone stimulus	6	20	1	FHL2	2.52813	0.332577
p53-dependent	BP	15	GO:0071396	cellular response to lipid	5	52	2	FHL2,SERPINE1	1.94471	0.274773
p53-dependent	BP	15	GO:0071407	cellular response to organic cyclic compound	5	49	1	FHL2	1.03189	0.635555
p53-dependent	BP	15	GO:0071478	cellular response to radiation	4	11	2	CDKN1A,DDB2	9.19318	0.0181906
p53-dependent	BP	15	GO:0071479	cellular response to ionizing radiation	5	4	1	CDKN1A	12.6406	0.0769324
p53-dependent	BP	15	GO:0071480	cellular response to gamma radiation	6	2	1	CDKN1A	25.2812	0.0391878
p53-dependent	BP	15	GO:0071482	cellular response to light stimulus	5	8	2	CDKN1A,DDB2	12.6406	0.00958823
p53-dependent	BP	15	GO:0071493	cellular response to UV-B	7	1	1	CDKN1A	50.5625	0.0197775
p53-dependent	BP	15	GO:0071585	detoxification of cadmium ion	7	1	1	SLC30A1	50.5625	0.0197775
p53-dependent	BP	15	GO:0098542	defense response to other organism	5	24	2	SERPINE1,TRIM22	4.21354	0.0785796
p53-dependent	BP	15	GO:1901652	response to peptide	5	31	1	BTG2	1.63105	0.468019
NFkB-dependent	BP	15	GO:0000302	response to reactive oxygen species	4	18	1	TNFAIP3	3.21032	0.272108
NFkB-dependent	BP	15	GO:0002237	response to molecule of bacterial origin	6	36	5	CXCL8,NFKB1,NFKB2,NFKBIA,TNFAIP3	8.02579	0.000197204
NFkB-dependent	BP	15	GO:0006935	chemotaxis	4	47	1	CXCL8	1.22948	0.570422
NFkB-dependent	BP	15	GO:0006952	defense response	3	85	8	CD83,CXCL8,CYP4F11,IL32,NFKB1,NFKB2,RELB,TNFAIP3	5.43866	1.92412e-05
NFkB-dependent	BP	15	GO:0006954	inflammatory response	4	49	6	CXCL8,CYP4F11,NFKB1,NFKB2,RELB,TNFAIP3	7.0758	7.54423e-05
NFkB-dependent	BP	15	GO:0006959	humoral immune response	3	6	1	CD83	9.63095	0.0997374
NFkB-dependent	BP	15	GO:0006970	response to osmotic stress	3	7	1	RELB	8.2551	0.115433
NFkB-dependent	BP	15	GO:0006979	response to oxidative stress	3	27	1	TNFAIP3	2.14021	0.380688
NFkB-dependent	BP	15	GO:0006986	response to unfolded protein	5	3	1	CXCL8	19.2619	0.0510848
NFkB-dependent	BP	15	GO:0009266	response to temperature stimulus	3	13	1	NFKBIA	4.44505	0.204396
NFkB-dependent	BP	15	GO:0009409	response to cold	4	5	1	NFKBIA	11.5571	0.0837834
NFkB-dependent	BP	15	GO:0009611	response to wounding	3	39	1	CYP4F11	1.48168	0.502162
NFkB-dependent	BP	15	GO:0009612	response to mechanical stimulus	3	24	2	NFKB1,NFKBIA	4.81548	0.0617734
NFkB-dependent	BP	15	GO:0009617	response to bacterium	5	43	5	CXCL8,NFKB1,NFKB2,NFKBIA,TNFAIP3	6.71927	0.000470715
NFkB-dependent	BP	15	GO:0009725	response to hormone	4	56	1	NFKB1	1.03189	0.636776
NFkB-dependent	BP	15	GO:0010033	response to organic substance	3	182	8	BIRC3,CD83,CXCL8,NFKB1,NFKB2,NFKBIA,RELB,TNFAIP3	2.54003	0.00485336
NFkB-dependent	BP	15	GO:0010035	response to inorganic substance	3	41	1	TNFAIP3	1.40941	0.520112
NFkB-dependent	BP	15	GO:0010243	response to organonitrogen compound	4	57	3	NFKB1,NFKBIA,TNFAIP3	3.04135	0.0692536
NFkB-dependent	BP	15	GO:0014070	response to organic cyclic compound	4	76	3	CD83,NFKB1,NFKBIA	2.28102	0.136521
NFkB-dependent	BP	15	GO:0030968	endoplasmic reticulum unfolded protein response	7	3	1	CXCL8	19.2619	0.0510848
NFkB-dependent	BP	15	GO:0031663	lipopolysaccharide-mediated signaling pathway	9	4	1	NFKBIA	14.4464	0.0675672
NFkB-dependent	BP	15	GO:0031664	regulation of lipopolysaccharide-mediated signaling pathway	6	3	1	TNFAIP3	19.2619	0.0510848
NFkB-dependent	BP	15	GO:0031665	negative regulation of lipopolysaccharide-mediated signaling pathway	7	2	1	TNFAIP3	28.8929	0.0343322
NFkB-dependent	BP	15	GO:0032495	response to muramyl dipeptide	6	2	2	NFKBIA,TNFAIP3	57.7857	0.000278427
NFkB-dependent	BP	15	GO:0032496	response to lipopolysaccharide	7	36	5	CXCL8,NFKB1,NFKB2,NFKBIA,TNFAIP3	8.02579	0.000197204
NFkB-dependent	BP	15	GO:0032870	cellular response to hormone stimulus	5	42	1	NFKB1	1.37585	0.52886
NFkB-dependent	BP	15	GO:0033554	cellular response to stress	3	90	5	CXCL8,NFKB1,NFKBIA,RELB,TNFAIP3	3.21032	0.0135388
NFkB-dependent	BP	15	GO:0033993	response to lipid	4	81	5	CXCL8,NFKB1,NFKB2,NFKBIA,TNFAIP3	3.56702	0.00863417
NFkB-dependent	BP	15	GO:0034097	response to cytokine	4	68	6	BIRC3,CXCL8,NFKB1,NFKB2,NFKBIA,RELB	5.09874	0.000497724
NFkB-dependent	BP	15	GO:0034599	cellular response to oxidative stress	4	15	1	TNFAIP3	3.85238	0.232154
NFkB-dependent	BP	15	GO:0034612	response to tumor necrosis factor	5	27	2	BIRC3,CXCL8	4.28042	0.0762673
NFkB-dependent	BP	15	GO:0034614	cellular response to reactive oxygen species	5	10	1	TNFAIP3	5.77857	0.161009
NFkB-dependent	BP	15	GO:0034620	cellular response to unfolded protein	6	3	1	CXCL8	19.2619	0.0510848
NFkB-dependent	BP	15	GO:0034976	response to endoplasmic reticulum stress	4	8	1	CXCL8	7.22321	0.130874
NFkB-dependent	BP	15	GO:0035094	response to nicotine	6	3	1	NFKB1	19.2619	0.0510848
NFkB-dependent	BP	15	GO:0035967	cellular response to topologically incorrect protein	5	3	1	CXCL8	19.2619	0.0510848
NFkB-dependent	BP	15	GO:0035994	response to muscle stretch	4	4	2	NFKB1,NFKBIA	28.8929	0.00163761
NFkB-dependent	BP	15	GO:0036499	PERK-mediated unfolded protein response	8	3	1	CXCL8	19.2619	0.0510848
NFkB-dependent	BP	15	GO:0042060	wound healing	4	31	1	CYP4F11	1.86406	0.423942
NFkB-dependent	BP	15	GO:0042542	response to hydrogen peroxide	5	10	1	TNFAIP3	5.77857	0.161009
NFkB-dependent	BP	15	GO:0043279	response to alkaloid	5	15	1	NFKB1	3.85238	0.232154
NFkB-dependent	BP	15	GO:0043330	response to exogenous dsRNA	6	4	1	NFKBIA	14.4464	0.0675672
NFkB-dependent	BP	15	GO:0043331	response to dsRNA	5	5	2	NFKB1,NFKBIA	23.1143	0.00270231
NFkB-dependent	BP	15	GO:0043434	response to peptide hormone	6	26	1	NFKB1	2.22253	0.369414
NFkB-dependent	BP	15	GO:0044344	cellular response to fibroblast growth factor stimulus	6	12	1	CXCL8	4.81548	0.190171
NFkB-dependent	BP	15	GO:0045087	innate immune response	4	37	3	NFKB1,NFKB2,RELB	4.68533	0.0226385
NFkB-dependent	BP	15	GO:0050688	regulation of defense response to virus	6	7	2	BIRC3,TNFAIP3	16.5102	0.00556303
NFkB-dependent	BP	15	GO:0050691	regulation of defense response to virus by host	7	4	1	TNFAIP3	14.4464	0.0675672
NFkB-dependent	BP	15	GO:0050920	regulation of chemotaxis	5	20	1	CXCL8	2.88929	0.297662
NFkB-dependent	BP	15	GO:0050921	positive regulation of chemotaxis	6	14	1	CXCL8	4.12755	0.218389
NFkB-dependent	BP	15	GO:0050927	positive regulation of positive chemotaxis	7	2	1	CXCL8	28.8929	0.0343322
NFkB-dependent	BP	15	GO:0050930	induction of positive chemotaxis	8	2	1	CXCL8	28.8929	0.0343322
NFkB-dependent	BP	15	GO:0051707	response to other organism	4	55	5	CXCL8,NFKB1,NFKB2,NFKBIA,TNFAIP3	5.25325	0.00151421
NFkB-dependent	BP	15	GO:0070301	cellular response to hydrogen peroxide	6	6	1	TNFAIP3	9.63095	0.0997374
NFkB-dependent	BP	15	GO:0070417	cellular response to cold	5	1	1	NFKBIA	57.7857	0.0173053
NFkB-dependent	BP	15	GO:0070555	response to interleukin-1	5	16	2	CXCL8,NFKB1	7.22321	0.0290708
NFkB-dependent	BP	15	GO:0070741	response to interleukin-6	5	5	1	NFKB1	11.5571	0.0837834
NFkB-dependent	BP	15	GO:0070848	response to growth factor	4	43	1	CXCL8	1.34385	0.53746
NFkB-dependent	BP	15	GO:0071219	cellular response to molecule of bacterial origin	7	21	4	CXCL8,NFKB1,NFKBIA,TNFAIP3	11.0068	0.000285128
NFkB-dependent	BP	15	GO:0071222	cellular response to lipopolysaccharide	8	21	4	CXCL8,NFKB1,NFKBIA,TNFAIP3	11.0068	0.000285128
NFkB-dependent	BP	15	GO:0071260	cellular response to mechanical stimulus	4	9	1	NFKB1	6.42063	0.146065
NFkB-dependent	BP	15	GO:0071310	cellular response to organic substance	4	144	5	BIRC3,CXCL8,NFKB1,NFKBIA,TNFAIP3	2.00645	0.0853985
NFkB-dependent	BP	15	GO:0071312	cellular response to alkaloid	6	6	1	NFKB1	9.63095	0.0997374
NFkB-dependent	BP	15	GO:0071316	cellular response to nicotine	7	1	1	NFKB1	57.7857	0.0173053
NFkB-dependent	BP	15	GO:0071345	cellular response to cytokine stimulus	5	60	4	BIRC3,CXCL8,NFKB1,NFKBIA	3.85238	0.0156054
NFkB-dependent	BP	15	GO:0071347	cellular response to interleukin-1	6	14	2	CXCL8,NFKB1	8.2551	0.022487
NFkB-dependent	BP	15	GO:0071354	cellular response to interleukin-6	6	5	1	NFKB1	11.5571	0.0837834
NFkB-dependent	BP	15	GO:0071356	cellular response to tumor necrosis factor	6	25	2	BIRC3,CXCL8	4.62286	0.0664852
NFkB-dependent	BP	15	GO:0071359	cellular response to dsRNA	6	2	1	NFKB1	28.8929	0.0343322
NFkB-dependent	BP	15	GO:0071363	cellular response to growth factor stimulus	5	41	1	CXCL8	1.40941	0.520112
NFkB-dependent	BP	15	GO:0071375	cellular response to peptide hormone stimulus	7	18	1	NFKB1	3.21032	0.272108
NFkB-dependent	BP	15	GO:0071396	cellular response to lipid	5	52	4	CXCL8,NFKB1,NFKBIA,TNFAIP3	4.44505	0.00940717
NFkB-dependent	BP	15	GO:0071407	cellular response to organic cyclic compound	5	49	2	NFKB1,NFKBIA	2.3586	0.205946
NFkB-dependent	BP	15	GO:0071417	cellular response to organonitrogen compound	5	39	1	NFKB1	1.48168	0.502162
NFkB-dependent	BP	15	GO:0071470	cellular response to osmotic stress	4	3	1	RELB	19.2619	0.0510848
NFkB-dependent	BP	15	GO:0071774	response to fibroblast growth factor	5	12	1	CXCL8	4.81548	0.190171
NFkB-dependent	BP	15	GO:0072573	tolerance induction to lipopolysaccharide	9	1	1	TNFAIP3	57.7857	0.0173053
NFkB-dependent	BP	15	GO:1901652	response to peptide	5	31	3	NFKB1,NFKBIA,TNFAIP3	5.59217	0.0139371
NFkB-dependent	BP	15	GO:1901653	cellular response to peptide	6	20	1	NFKB1	2.88929	0.297662
p53-dependent	BP	16	GO:0001300	chronological cell aging	5	1	1	SERPINE1	50.5625	0.0197775
p53-dependent	BP	16	GO:0001525	angiogenesis	10	29	1	SERPINE1	1.74353	0.445488
p53-dependent	BP	16	GO:0001568	blood vessel development	8	52	1	SERPINE1	0.972356	0.65812
p53-dependent	BP	16	GO:0001649	osteoblast differentiation	5	16	1	FHL2	3.16016	0.275768
p53-dependent	BP	16	GO:0001654	eye development	7	24	1	GRHL3	2.10677	0.385187
p53-dependent	BP	16	GO:0001701	in utero embryonic development	7	35	1	SLC30A1	1.44464	0.510529
p53-dependent	BP	16	GO:0001736	establishment of planar polarity	7	5	1	GRHL3	10.1125	0.0952791
p53-dependent	BP	16	GO:0001738	morphogenesis of a polarized epithelium	6	6	1	GRHL3	8.42708	0.113284
p53-dependent	BP	16	GO:0001838	embryonic epithelial tube formation	8	15	1	GRHL3	3.37083	0.260873
p53-dependent	BP	16	GO:0001841	neural tube formation	9	14	1	GRHL3	3.61161	0.245692
p53-dependent	BP	16	GO:0001843	neural tube closure	11	14	1	GRHL3	3.61161	0.245692
p53-dependent	BP	16	GO:0001944	vasculature development	7	55	1	SERPINE1	0.919318	0.679371
p53-dependent	BP	16	GO:0002009	morphogenesis of an epithelium	5	57	1	GRHL3	0.887061	0.692843
p53-dependent	BP	16	GO:0002064	epithelial cell development	6	26	1	CDKN1A	1.94471	0.41001
p53-dependent	BP	16	GO:0002066	columnar/cuboidal epithelial cell development	7	10	1	CDKN1A	5.05625	0.181996
p53-dependent	BP	16	GO:0002070	epithelial cell maturation	7	5	1	CDKN1A	10.1125	0.0952791
p53-dependent	BP	16	GO:0003007	heart morphogenesis	7	33	1	FHL2	1.5322	0.489688
p53-dependent	BP	16	GO:0003205	cardiac chamber development	7	23	1	FHL2	2.19837	0.372412
p53-dependent	BP	16	GO:0007275	multicellular organism development	3	367	8	BTG2,CDKN1A,EDA2R,FHL2,GRHL3,PLK2,SERPINE1,SLC30A1	1.10218	0.448471
p53-dependent	BP	16	GO:0007389	pattern specification process	4	60	2	BTG2,GRHL3	1.68542	0.335462
p53-dependent	BP	16	GO:0007398	ectoderm development	4	4	2	EDA2R,GRHL3	25.2812	0.00215229
p53-dependent	BP	16	GO:0007399	nervous system development	5	188	3	BTG2,GRHL3,PLK2	0.806848	0.757977
p53-dependent	BP	16	GO:0007417	central nervous system development	6	65	2	BTG2,GRHL3	1.55577	0.372972
p53-dependent	BP	16	GO:0007420	brain development	7	53	1	BTG2	0.954009	0.665346
p53-dependent	BP	16	GO:0007423	sensory organ development	6	46	1	GRHL3	1.09918	0.611599
p53-dependent	BP	16	GO:0007507	heart development	6	60	1	FHL2	0.842708	0.71206
p53-dependent	BP	16	GO:0007517	muscle organ development	6	26	1	BTG2	1.94471	0.41001
p53-dependent	BP	16	GO:0007519	skeletal muscle tissue development	8	8	1	BTG2	6.32031	0.148289
p53-dependent	BP	16	GO:0007568	aging	3	22	2	CDKN1A,SERPINE1	4.59659	0.0672958
p53-dependent	BP	16	GO:0007569	cell aging	4	5	2	CDKN1A,SERPINE1	20.225	0.00354571
p53-dependent	BP	16	GO:0008544	epidermis development	4	30	2	EDA2R,GRHL3	3.37083	0.115625
p53-dependent	BP	16	GO:0009653	anatomical structure morphogenesis	3	186	4	FHL2,GRHL3,PHLDA3,SERPINE1	1.08737	0.521095
p53-dependent	BP	16	GO:0009790	embryo development	4	108	2	GRHL3,SLC30A1	0.936343	0.652735
p53-dependent	BP	16	GO:0009792	embryo development ending in birth or egg hatching	5	71	2	GRHL3,SLC30A1	1.4243	0.417112
p53-dependent	BP	16	GO:0009887	animal organ morphogenesis	6	100	2	FHL2,GRHL3	1.01125	0.608091
p53-dependent	BP	16	GO:0009888	tissue development	3	154	5	BTG2,CDKN1A,EDA2R,FHL2,GRHL3	1.64164	0.171702
p53-dependent	BP	16	GO:0009952	anterior/posterior pattern specification	6	33	1	BTG2	1.5322	0.489688
p53-dependent	BP	16	GO:0010668	ectodermal cell differentiation	5	2	1	EDA2R	25.2812	0.0391878
p53-dependent	BP	16	GO:0010721	negative regulation of cell development	6	27	1	PLK2	1.87269	0.422066
p53-dependent	BP	16	GO:0010975	regulation of neuron projection development	10	37	1	PLK2	1.36655	0.530569
p53-dependent	BP	16	GO:0010977	negative regulation of neuron projection development	11	16	1	PLK2	3.16016	0.275768
p53-dependent	BP	16	GO:0014706	striated muscle tissue development	5	26	2	BTG2,FHL2	3.88942	0.0904322
p53-dependent	BP	16	GO:0016331	morphogenesis of embryonic epithelium	6	20	1	GRHL3	2.52813	0.332577
p53-dependent	BP	16	GO:0016525	negative regulation of angiogenesis	8	3	1	SERPINE1	16.8542	0.0582374
p53-dependent	BP	16	GO:0021537	telencephalon development	9	25	1	BTG2	2.0225	0.397719
p53-dependent	BP	16	GO:0021542	dentate gyrus development	12	3	1	BTG2	16.8542	0.0582374
p53-dependent	BP	16	GO:0021543	pallium development	10	15	1	BTG2	3.37083	0.260873
p53-dependent	BP	16	GO:0021761	limbic system development	9	10	1	BTG2	5.05625	0.181996
p53-dependent	BP	16	GO:0021766	hippocampus development	11	6	1	BTG2	8.42708	0.113284
p53-dependent	BP	16	GO:0021915	neural tube development	7	23	1	GRHL3	2.19837	0.372412
p53-dependent	BP	16	GO:0021953	central nervous system neuron differentiation	9	20	1	BTG2	2.52813	0.332577
p53-dependent	BP	16	GO:0021954	central nervous system neuron development	10	11	1	BTG2	4.59659	0.198377
p53-dependent	BP	16	GO:0022008	neurogenesis	6	133	2	BTG2,PLK2	0.760338	0.7686
p53-dependent	BP	16	GO:0030154	cell differentiation	4	265	5	BTG2,CDKN1A,EDA2R,FHL2,PLK2	0.954009	0.644493
p53-dependent	BP	16	GO:0030182	neuron differentiation	8	80	1	BTG2	0.632031	0.814092
p53-dependent	BP	16	GO:0030855	epithelial cell differentiation	5	51	1	CDKN1A	0.991422	0.650748
p53-dependent	BP	16	GO:0030900	forebrain development	8	39	1	BTG2	1.29647	0.549838
p53-dependent	BP	16	GO:0031100	animal organ regeneration	6	13	1	CDKN1A	3.88942	0.230219
p53-dependent	BP	16	GO:0031175	neuron projection development	10	49	1	BTG2	1.03189	0.635555
p53-dependent	BP	16	GO:0035051	cardiocyte differentiation	7	15	1	FHL2	3.37083	0.260873
p53-dependent	BP	16	GO:0035148	tube formation	6	17	1	GRHL3	2.97426	0.29038
p53-dependent	BP	16	GO:0035239	tube morphogenesis	5	55	1	GRHL3	0.919318	0.679371
p53-dependent	BP	16	GO:0035295	tube development	4	84	2	CDKN1A,GRHL3	1.20387	0.507952
p53-dependent	BP	16	GO:0035914	skeletal muscle cell differentiation	9	6	1	BTG2	8.42708	0.113284
p53-dependent	BP	16	GO:0042471	ear morphogenesis	8	17	1	GRHL3	2.97426	0.29038
p53-dependent	BP	16	GO:0042472	inner ear morphogenesis	9	14	1	GRHL3	3.61161	0.245692
p53-dependent	BP	16	GO:0042692	muscle cell differentiation	5	23	1	FHL2	2.19837	0.372412
p53-dependent	BP	16	GO:0043009	chordate embryonic development	6	71	2	GRHL3,SLC30A1	1.4243	0.417112
p53-dependent	BP	16	GO:0043010	camera-type eye development	8	21	1	GRHL3	2.40774	0.346111
p53-dependent	BP	16	GO:0043583	ear development	7	29	1	GRHL3	1.74353	0.445488
p53-dependent	BP	16	GO:0043588	skin development	6	25	1	GRHL3	2.0225	0.397719
p53-dependent	BP	16	GO:0045595	regulation of cell differentiation	4	149	1	PLK2	0.339346	0.96278
p53-dependent	BP	16	GO:0045596	negative regulation of cell differentiation	5	74	1	PLK2	0.683277	0.78775
p53-dependent	BP	16	GO:0045664	regulation of neuron differentiation	9	56	1	PLK2	0.902902	0.686175
p53-dependent	BP	16	GO:0045665	negative regulation of neuron differentiation	10	21	1	PLK2	2.40774	0.346111
p53-dependent	BP	16	GO:0045765	regulation of angiogenesis	6	19	1	SERPINE1	2.66118	0.31878
p53-dependent	BP	16	GO:0045766	positive regulation of angiogenesis	7	15	1	SERPINE1	3.37083	0.260873
p53-dependent	BP	16	GO:0045995	regulation of embryonic development	5	15	1	GRHL3	3.37083	0.260873
p53-dependent	BP	16	GO:0048468	cell development	5	126	3	BTG2,CDKN1A,FHL2	1.20387	0.465673
p53-dependent	BP	16	GO:0048469	cell maturation	6	17	1	CDKN1A	2.97426	0.29038
p53-dependent	BP	16	GO:0048513	animal organ development	5	239	4	BTG2,CDKN1A,FHL2,GRHL3	0.846234	0.74401
p53-dependent	BP	16	GO:0048514	blood vessel morphogenesis	9	41	1	SERPINE1	1.23323	0.568363
p53-dependent	BP	16	GO:0048562	embryonic organ morphogenesis	7	45	1	GRHL3	1.12361	0.603291
p53-dependent	BP	16	GO:0048565	digestive tract development	6	27	1	CDKN1A	1.87269	0.422066
p53-dependent	BP	16	GO:0048568	embryonic organ development	6	59	1	GRHL3	0.856992	0.705783
p53-dependent	BP	16	GO:0048598	embryonic morphogenesis	5	68	1	GRHL3	0.743566	0.75794
p53-dependent	BP	16	GO:0048646	anatomical structure formation involved in morphogenesis	4	91	3	FHL2,GRHL3,SERPINE1	1.6669	0.264768
p53-dependent	BP	16	GO:0048666	neuron development	9	57	1	BTG2	0.887061	0.692843
p53-dependent	BP	16	GO:0048699	generation of neurons	7	125	2	BTG2,PLK2	0.809	0.73533
p53-dependent	BP	16	GO:0048729	tissue morphogenesis	4	68	1	GRHL3	0.743566	0.75794
p53-dependent	BP	16	GO:0048731	system development	4	330	6	BTG2,CDKN1A,FHL2,GRHL3,PLK2,SERPINE1	0.919318	0.696309
p53-dependent	BP	16	GO:0048738	cardiac muscle tissue development	7	18	1	FHL2	2.80903	0.304716
p53-dependent	BP	16	GO:0048839	inner ear development	8	24	1	GRHL3	2.10677	0.385187
p53-dependent	BP	16	GO:0050767	regulation of neurogenesis	8	63	1	PLK2	0.802579	0.730145
p53-dependent	BP	16	GO:0050768	negative regulation of neurogenesis	9	26	1	PLK2	1.94471	0.41001
p53-dependent	BP	16	GO:0050773	regulation of dendrite development	11	17	1	PLK2	2.97426	0.29038
p53-dependent	BP	16	GO:0051146	striated muscle cell differentiation	6	20	1	FHL2	2.52813	0.332577
p53-dependent	BP	16	GO:0055001	muscle cell development	6	14	1	FHL2	3.61161	0.245692
p53-dependent	BP	16	GO:0055002	striated muscle cell development	7	13	1	FHL2	3.88942	0.230219
p53-dependent	BP	16	GO:0055007	cardiac muscle cell differentiation	8	14	1	FHL2	3.61161	0.245692
p53-dependent	BP	16	GO:0055012	ventricular cardiac muscle cell differentiation	9	4	1	FHL2	12.6406	0.0769324
p53-dependent	BP	16	GO:0055013	cardiac muscle cell development	9	10	1	FHL2	5.05625	0.181996
p53-dependent	BP	16	GO:0055014	atrial cardiac muscle cell development	10	2	1	FHL2	25.2812	0.0391878
p53-dependent	BP	16	GO:0055015	ventricular cardiac muscle cell development	10	4	1	FHL2	12.6406	0.0769324
p53-dependent	BP	16	GO:0055123	digestive system development	5	28	1	CDKN1A	1.8058	0.433891
p53-dependent	BP	16	GO:0060071	Wnt signaling pathway, planar cell polarity pathway	9	9	1	GRHL3	5.61806	0.165302
p53-dependent	BP	16	GO:0060322	head development	3	56	1	BTG2	0.902902	0.686175
p53-dependent	BP	16	GO:0060347	heart trabecula formation	9	3	1	FHL2	16.8542	0.0582374
p53-dependent	BP	16	GO:0060429	epithelium development	4	104	2	CDKN1A,GRHL3	0.972356	0.630877
p53-dependent	BP	16	GO:0060537	muscle tissue development	4	27	2	BTG2,FHL2	3.74537	0.0965544
p53-dependent	BP	16	GO:0060538	skeletal muscle organ development	7	10	1	BTG2	5.05625	0.181996
p53-dependent	BP	16	GO:0060562	epithelial tube morphogenesis	6	48	1	GRHL3	1.05339	0.627728
p53-dependent	BP	16	GO:0060574	intestinal epithelial cell maturation	9	2	1	CDKN1A	25.2812	0.0391878
p53-dependent	BP	16	GO:0060575	intestinal epithelial cell differentiation	7	6	1	CDKN1A	8.42708	0.113284
p53-dependent	BP	16	GO:0060576	intestinal epithelial cell development	8	4	1	CDKN1A	12.6406	0.0769324
p53-dependent	BP	16	GO:0060998	regulation of dendritic spine development	12	7	1	PLK2	7.22321	0.130952
p53-dependent	BP	16	GO:0061000	negative regulation of dendritic spine development	13	2	1	PLK2	25.2812	0.0391878
p53-dependent	BP	16	GO:0061029	eyelid development in camera-type eye	9	4	1	GRHL3	12.6406	0.0769324
p53-dependent	BP	16	GO:0061043	regulation of vascular wound healing	7	2	1	SERPINE1	25.2812	0.0391878
p53-dependent	BP	16	GO:0061044	negative regulation of vascular wound healing	9	1	1	SERPINE1	50.5625	0.0197775
p53-dependent	BP	16	GO:0061061	muscle structure development	3	41	2	BTG2,FHL2	2.46646	0.192329
p53-dependent	BP	16	GO:0061383	trabecula morphogenesis	4	5	1	FHL2	10.1125	0.0952791
p53-dependent	BP	16	GO:0061384	heart trabecula morphogenesis	5	5	1	FHL2	10.1125	0.0952791
p53-dependent	BP	16	GO:0072175	epithelial tube formation	7	15	1	GRHL3	3.37083	0.260873
p53-dependent	BP	16	GO:0072358	cardiovascular system development	6	56	1	SERPINE1	0.902902	0.686175
p53-dependent	BP	16	GO:0090102	cochlea development	9	10	1	GRHL3	5.05625	0.181996
p53-dependent	BP	16	GO:0090103	cochlea morphogenesis	10	8	1	GRHL3	6.32031	0.148289
p53-dependent	BP	16	GO:0090178	regulation of establishment of planar polarity involved in neural tube closure	7	4	1	GRHL3	12.6406	0.0769324
p53-dependent	BP	16	GO:0090179	planar cell polarity pathway involved in neural tube closure	12	4	1	GRHL3	12.6406	0.0769324
p53-dependent	BP	16	GO:0090398	cellular senescence	5	3	1	CDKN1A	16.8542	0.0582374
p53-dependent	BP	16	GO:0090399	replicative senescence	5	1	1	CDKN1A	50.5625	0.0197775
p53-dependent	BP	16	GO:0090400	stress-induced premature senescence	6	1	1	CDKN1A	50.5625	0.0197775
p53-dependent	BP	16	GO:2000027	regulation of organ morphogenesis	5	28	1	GRHL3	1.8058	0.433891
p53-dependent	BP	16	GO:2000171	negative regulation of dendrite development	12	6	1	PLK2	8.42708	0.113284
NFkB-dependent	BP	16	GO:0001525	angiogenesis	10	29	1	CXCL8	1.99261	0.402679
NFkB-dependent	BP	16	GO:0001568	blood vessel development	8	52	1	CXCL8	1.11126	0.608557
NFkB-dependent	BP	16	GO:0001889	liver development	7	11	1	NFKBIA	5.25325	0.17571
NFkB-dependent	BP	16	GO:0001944	vasculature development	7	55	1	CXCL8	1.05065	0.629904
NFkB-dependent	BP	16	GO:0002268	follicular dendritic cell differentiation	5	1	1	NFKB2	57.7857	0.0173053
NFkB-dependent	BP	16	GO:0002507	tolerance induction	6	1	1	TNFAIP3	57.7857	0.0173053
NFkB-dependent	BP	16	GO:0002520	immune system development	5	47	3	NFKB2,RELB,TNFAIP3	3.68845	0.0425841
NFkB-dependent	BP	16	GO:0002521	leukocyte differentiation	8	25	1	RELB	2.31143	0.357948
NFkB-dependent	BP	16	GO:0002573	myeloid leukocyte differentiation	9	6	1	RELB	9.63095	0.0997374
NFkB-dependent	BP	16	GO:0007275	multicellular organism development	3	367	5	CXCL8,NFKB2,NFKBIA,RELB,TNFAIP3	0.787271	0.841787
NFkB-dependent	BP	16	GO:0007568	aging	3	22	1	NFKB2	2.62662	0.322381
NFkB-dependent	BP	16	GO:0009653	anatomical structure morphogenesis	3	186	2	CXCL8,NFKB2	0.621352	0.86863
NFkB-dependent	BP	16	GO:0009790	embryo development	4	108	1	CXCL8	0.535053	0.867823
NFkB-dependent	BP	16	GO:0010743	regulation of macrophage derived foam cell differentiation	5	5	2	NFKB1,NFKBIA	23.1143	0.00270231
NFkB-dependent	BP	16	GO:0010744	positive regulation of macrophage derived foam cell differentiation	6	3	1	NFKB1	19.2619	0.0510848
NFkB-dependent	BP	16	GO:0010745	negative regulation of macrophage derived foam cell differentiation	6	2	1	NFKBIA	28.8929	0.0343322
NFkB-dependent	BP	16	GO:0030097	hemopoiesis	7	40	1	RELB	1.44464	0.511214
NFkB-dependent	BP	16	GO:0030098	lymphocyte differentiation	9	22	1	RELB	2.62662	0.322381
NFkB-dependent	BP	16	GO:0030099	myeloid cell differentiation	8	14	1	RELB	4.12755	0.218389
NFkB-dependent	BP	16	GO:0030154	cell differentiation	4	265	2	NFKB2,RELB	0.436119	0.970802
NFkB-dependent	BP	16	GO:0031100	animal organ regeneration	6	13	1	NFKBIA	4.44505	0.204396
NFkB-dependent	BP	16	GO:0035295	tube development	4	84	1	CXCL8	0.687925	0.787321
NFkB-dependent	BP	16	GO:0043011	myeloid dendritic cell differentiation	10	2	1	RELB	28.8929	0.0343322
NFkB-dependent	BP	16	GO:0043370	regulation of CD4-positive, alpha-beta T cell differentiation	10	5	1	CD83	11.5571	0.0837834
NFkB-dependent	BP	16	GO:0043372	positive regulation of CD4-positive, alpha-beta T cell differentiation	11	4	1	CD83	14.4464	0.0675672
NFkB-dependent	BP	16	GO:0045580	regulation of T cell differentiation	8	16	1	CD83	3.61161	0.245692
NFkB-dependent	BP	16	GO:0045582	positive regulation of T cell differentiation	9	12	1	CD83	4.81548	0.190171
NFkB-dependent	BP	16	GO:0045595	regulation of cell differentiation	4	149	3	CD83,NFKB1,NFKBIA	1.16347	0.491936
NFkB-dependent	BP	16	GO:0045596	negative regulation of cell differentiation	5	74	1	NFKBIA	0.780888	0.741913
NFkB-dependent	BP	16	GO:0045597	positive regulation of cell differentiation	5	79	2	CD83,NFKB1	1.46293	0.40412
NFkB-dependent	BP	16	GO:0045619	regulation of lymphocyte differentiation	7	19	1	CD83	3.04135	0.284991
NFkB-dependent	BP	16	GO:0045621	positive regulation of lymphocyte differentiation	8	12	1	CD83	4.81548	0.190171
NFkB-dependent	BP	16	GO:0045637	regulation of myeloid cell differentiation	6	19	1	NFKBIA	3.04135	0.284991
NFkB-dependent	BP	16	GO:0045638	negative regulation of myeloid cell differentiation	7	10	1	NFKBIA	5.77857	0.161009
NFkB-dependent	BP	16	GO:0045765	regulation of angiogenesis	6	19	2	CXCL8,TNFAIP3	6.08271	0.0402128
NFkB-dependent	BP	16	GO:0045766	positive regulation of angiogenesis	7	15	1	CXCL8	3.85238	0.232154
NFkB-dependent	BP	16	GO:0046638	positive regulation of alpha-beta T cell differentiation	10	6	1	CD83	9.63095	0.0997374
NFkB-dependent	BP	16	GO:0048513	animal organ development	5	239	4	CXCL8,NFKB2,NFKBIA,RELB	0.967125	0.632365
NFkB-dependent	BP	16	GO:0048514	blood vessel morphogenesis	9	41	1	CXCL8	1.40941	0.520112
NFkB-dependent	BP	16	GO:0048536	spleen development	7	7	1	NFKB2	8.2551	0.115433
NFkB-dependent	BP	16	GO:0048565	digestive tract development	6	27	1	CXCL8	2.14021	0.380688
NFkB-dependent	BP	16	GO:0048566	embryonic digestive tract development	7	8	1	CXCL8	7.22321	0.130874
NFkB-dependent	BP	16	GO:0048568	embryonic organ development	6	59	1	CXCL8	0.979419	0.656687
NFkB-dependent	BP	16	GO:0048646	anatomical structure formation involved in morphogenesis	4	91	2	CXCL8,NFKB2	1.27002	0.47946
NFkB-dependent	BP	16	GO:0048731	system development	4	330	5	CXCL8,NFKB2,NFKBIA,RELB,TNFAIP3	0.875541	0.74278
NFkB-dependent	BP	16	GO:0048732	gland development	6	44	1	NFKBIA	1.31331	0.545914
NFkB-dependent	BP	16	GO:0055123	digestive system development	5	28	1	CXCL8	2.06378	0.391776
NFkB-dependent	BP	16	GO:0061043	regulation of vascular wound healing	7	2	1	TNFAIP3	28.8929	0.0343322
NFkB-dependent	BP	16	GO:0072358	cardiovascular system development	6	56	1	CXCL8	1.03189	0.636776
NFkB-dependent	BP	16	GO:0097028	dendritic cell differentiation	9	2	1	RELB	28.8929	0.0343322
NFkB-dependent	BP	16	GO:0097421	liver regeneration	8	7	1	NFKBIA	8.2551	0.115433
NFkB-dependent	BP	16	GO:1903706	regulation of hemopoiesis	5	36	2	CD83,NFKBIA	3.21032	0.125287
NFkB-dependent	BP	16	GO:2000027	regulation of organ morphogenesis	5	28	1	TNFAIP3	2.06378	0.391776
NFkB-dependent	BP	16	GO:2000345	regulation of hepatocyte proliferation	6	4	1	TNFAIP3	14.4464	0.0675672
NFkB-dependent	BP	16	GO:2000347	positive regulation of hepatocyte proliferation	7	1	1	TNFAIP3	57.7857	0.0173053
p53-dependent	BP	17	GO:0000209	protein polyubiquitination	10	13	1	DDB2	3.88942	0.230219
p53-dependent	BP	17	GO:0000715	nucleotide-excision repair, DNA damage recognition	9	1	1	DDB2	50.5625	0.0197775
p53-dependent	BP	17	GO:0000717	nucleotide-excision repair, DNA duplex unwinding	9	1	1	DDB2	50.5625	0.0197775
p53-dependent	BP	17	GO:0006082	organic acid metabolic process	4	31	1	IL4I1	1.63105	0.468019
p53-dependent	BP	17	GO:0006139	nucleobase-containing compound metabolic process	4	215	5	BTG2,DDB2,FHL2,GRHL3,TRIM22	1.17587	0.426972
p53-dependent	BP	17	GO:0006259	DNA metabolic process	6	26	2	BTG2,DDB2	3.88942	0.0904322
p53-dependent	BP	17	GO:0006281	DNA repair	7	12	2	BTG2,DDB2	8.42708	0.0215776
p53-dependent	BP	17	GO:0006289	nucleotide-excision repair	8	1	1	DDB2	50.5625	0.0197775
p53-dependent	BP	17	GO:0006290	pyrimidine dimer repair	8	2	1	DDB2	25.2812	0.0391878
p53-dependent	BP	17	GO:0006294	nucleotide-excision repair, preincision complex assembly	9	1	1	DDB2	50.5625	0.0197775
p53-dependent	BP	17	GO:0006295	nucleotide-excision repair, DNA incision, 3'-to lesion	10	1	1	DDB2	50.5625	0.0197775
p53-dependent	BP	17	GO:0006296	nucleotide-excision repair, DNA incision, 5'-to lesion	10	1	1	DDB2	50.5625	0.0197775
p53-dependent	BP	17	GO:0006351	transcription, DNA-templated	9	167	4	BTG2,FHL2,GRHL3,TRIM22	1.21108	0.427811
p53-dependent	BP	17	GO:0006366	transcription from RNA polymerase II promoter	10	67	1	GRHL3	0.754664	0.752605
p53-dependent	BP	17	GO:0006464	cellular protein modification process	6	170	4	BTG2,DDB2,PLK2,TRIM22	1.18971	0.442744
p53-dependent	BP	17	GO:0006468	protein phosphorylation	7	75	1	PLK2	0.674167	0.792371
p53-dependent	BP	17	GO:0006479	protein methylation	8	3	1	BTG2	16.8542	0.0582374
p53-dependent	BP	17	GO:0006508	proteolysis	5	51	1	DDB2	0.991422	0.650748
p53-dependent	BP	17	GO:0006513	protein monoubiquitination	10	2	1	DDB2	25.2812	0.0391878
p53-dependent	BP	17	GO:0006520	cellular amino acid metabolic process	7	6	1	IL4I1	8.42708	0.113284
p53-dependent	BP	17	GO:0006559	L-phenylalanine catabolic process	11	1	1	IL4I1	50.5625	0.0197775
[truncated: 429 more rows]

## Sheet: Table_S3B-GO_clusters
Table S3.B. Clusters of GO terms associated with p53-dependent and NF-kB-dependent genes modulated by irradiation
[truncated: 61 more rows]

[truncated: 1 more sheets: Table_S4]
